# Supplementary material for: PlasticEnz: An integrated database and screening tool combining homology and machine learning to identify plastic-degrading enzymes in meta-omics datasets
Source: PLoS Comput Biol. 2026 Jan 26;22(1):e1013892. doi: 10.1371/journal.pcbi.1013892 (PMC12872022; doi:10.1371/journal.pcbi.1013892)
Supplement: S2 Table — (XLSX) [file pcbi.1013892.s002.xlsx]

## Sheet: Sheet1
Polymer	# Seed sequences (HMMER)	# Seed sequences (DIAMOND)
PBSA	12	5
PBS	7	7
PCL	28	7
PES		16
PHBV	2	12
PLA	6,6	21
P3HP	3
PBAT	19
PEA	3
PET	42, 7
PHA	22, 6, 4
PHB	19,6
