# Supplementary material for: PlasticEnz: An integrated database and screening tool combining homology and machine learning to identify plastic-degrading enzymes in meta-omics datasets
Source: PLoS Comput Biol. 2026 Jan 26;22(1):e1013892. doi: 10.1371/journal.pcbi.1013892 (PMC12872022; doi:10.1371/journal.pcbi.1013892)
Supplement: S1 Data — (XLSX) [file pcbi.1013892.s008.xlsx]

## Sheet: performance_metrics
model_tool	polymer	precision	recall	f1	MCC
XGBoost	PET	1	0.76	0.863636	0.821442
Neural Network	PET	0.979592	0.96	0.969697	0.954105
eggNOG	PET	1	0.82	0.901099	0.86547
KOfamKOALA	PET	0	0	0	0
BlastKOALA	PET	0	0	0	0
Neural Network	PHB	0.9	0.529412	0.666667	0.652917
XGBoost	PHB	1	0.411765	0.583333	0.610368
eggNOG	PHB	1	0.411765	0.583333	0.610368
KOfamKOALA	PHB	1	0.411765	0.583333	0.610368
BlastKOALA	PHB	1	0.176471	0.3	0.392179

## Sheet: EGGNOG
	Total number of proteins	Correctly annotated	Incorrectly annotated
NEG	95	95	0
PET	50	41	9
PHB	17	7	10
	Precision	Recall	F1	MCC	EGGNOG
PET	1	0.82	0.901099	0.86547
PHB	1	0.411765	0.583333	0.610368

## Sheet: KEGGKOALA
	Total number of proteins	Correctly annotated	Incorrectly annotated
NEG	95	95	0
PET	50	0	50
PHB	17	7	10
	Precision	Recall	F1	MCC	KofamKOALA
PET	0	0	0	0
PHB	1	0.411765	0.583333	0.610368

## Sheet: KEGGBLAST
	Total number of proteins	Correctly annotated	Incorrectly annotated
NEG	95	95	0
PET	50	0	50
PHB	17	3	14
	Precision	Recall	F1	MCC	BlastKOALA
PET	0	0	0	0
PHB	1	0.176471	0.3	0.392179

## Sheet: PlasticEnz-Default
	Total number of proteins	Correctly annotated	Incorrectly annotated
NEG	95	95	0
PET	50	38	12
PHB	17	7	10
	Precision	Recall	F1	MCC	PlasticEnz-Default
PET	1	0.76	0.863636	0.821442
PHB	1	0.411765	0.583333	0.610368

## Sheet: PlasticEnz-Sensitive
	Total number of proteins	Correctly annotated	Incorrectly annotated
NEG	95	95	0
PET	50	48	2
PHB	17	9	8
	Precision	Recall	F1	MCC	PlasticEnz-Sensitive
PET	1	0.96	0.979592	0.969642
PHB	1	0.529412	0.692308	0.698779

## Sheet: HMM
	Total number of proteins	Correctly annotated	Incorrectly annotated
NEG	95	77	18
PET	50	50	0
PHB	17	10	7
	Precision	Recall	F1	MCC
PET	0.735294	1	0.847458	0.771994
PHB	0.357143	0.588235	0.444444	0.330431
