# Supplementary material for: PlasticEnz: An integrated database and screening tool combining homology and machine learning to identify plastic-degrading enzymes in meta-omics datasets
Source: PLoS Comput Biol. 2026 Jan 26;22(1):e1013892. doi: 10.1371/journal.pcbi.1013892 (PMC12872022; doi:10.1371/journal.pcbi.1013892)
Supplement: S2 Data — (FASTA) [file pcbi.1013892.s009.fasta]

>424
MVDALNDLRRELTNALRSVWKNLPTDNAPQADALPDDVVEEIAINFYRDPKNRGKLNEDK
TDSLPMLARIRSRGLFEDDWRARPTEDRPWPVVLVHGTGSTKGDWQDLGADLRRDGWAVF
APEFGQRATGSVAESSAQIGAYIDTVLLATGASKVIVVGHSQGGVLLRYWMRVLGGASKV
KHMVSLAVPNHGTTMGGIVSPLIRNNRGESVVNSVVQSWFGEAGFEMIRGHDTINAINEG
GDLDPDVTYLCIATHFDTVIQPPETCFLEARNPEELKRVQNIWVENLDPNSVVLHEAMPY
DPRVRALVRADLSKLVEISETAEN
>427
MLLHPDAQFYIDTLPTLSAEEQVSFGKDAPVSEADATHVATDQDIAGVPVRVYTPLSGAG
DLPCLVYFHGGGWSGGTLNMIDATVHSLVVGLPIIAISVDYRLAPAHPFPAAIDDAFAVV
SAVLDGVSGLSIDTSRVAIGGDSAGGNIAAVTAQQLRERAVGSTPVLAHQVLIFPVTDVS
TTSTPSYLTFGKDCYLTKDAMERYIEQYADGHDRTDPRLSPLLASDLSDLPPTTIVYGEC
DVLAHEVRAYGQALLEAGNSVTMTEFKGQIHAFINLGGISSDARAARRLIRAELEAALC
>430
MPTLAPSGQLEIQAIGDVSTEAGAIITNAEIAYHRWGEYRVDKEGRSNVVLIEHALTGDS
NAADWWADLLGPGKAINTDIYCVICTNVIGGCNGSTGPGSMHPDGNFWGNRFPATSIRDQ
VNAEKQFLDALGITTVAAVLGGSMGGARTLEWAAMYPETVGAAAVLAVSARASAWQIGIQ
SAQIKAIENDHHWHEGNYYESGCNPATGLGAARRIAHLTYRGELEIDERFGTKAQKNENP
LGPYRKPDQRFAVESYLDYQADKLVQRFDAGSYVLLTDALNRHDIGRDRGGLNKALESIK
VPVLVAGVDTDILYPYHQQEHLSRNLGNLLAMAKIVSPVGHDAFLTESRQMDRIVRNFFS
LISPDEDNPSTYIEFYI
>449
MMTLIEKLAEFPVKTVNVQGQQQAYREAGQGEYLVLLHGISSGSASWVNQLEVLSHHFHV
IAWDAPGYGKSAELLTDQPNATDYAKRLAGLFDALKIEKAIVVGHSLGALQGSAFAALYP
ERVKHLVVANLAQGYQRHDEQTQIQVFEKRPKMLKELGAKGMAQSRGPHLIYRQEPQALA
LVSEVMQQLTLQGFTHASYLLAYDEIRNYLTDLKVPCTVIAGQQDQITPALGIQELAQEL
QLEQRFVIEDAGHLSYVDQPQAFNQIMLTIQEQS
>451
MNSALQFSISPYTPFMQETKVNLGNGIELHVEVGGKPEHPTILLIMGLGAQMLFWPDFFC
KSLIDQGFRVIRFDNRDIGLSSKVRHQGKRLNTMKLMGRFALGLRNQGAPYTLYDMADDV
SMLLDRLGVSKAHVIGASMGGMIAQILAAKYPEKVEKLGLMFTSNNQPFLPPPFPKQLLS
LIGKPESRDEEGIVNHSLKLFQLIGSPGYINHIEAVQTARKLYQRSYYPAGVLQQFLAIL
CTGSLLQLDREIKQPTLVLHGSRDRLLPPSHGKAVAKAISGAKFELIDGMGHDIPAHFIP
QLSGLFAHHFKSSY
>454
MSNKPTIILVHGFWGGAAHWSKVIIELSHRGFTSLQAVELPLTSLADDVERTKKMIAQVD
GDVILVGHSYGGAVITEAGNLPNVVGLVYIAAFAPDTNESPGEITQKHLPVAAPNLSPDS
DGYLWLKADKFHESFCQDLTEDEGLVMGVTQKAPLASTFGDTITSPAWKTKPSWYQISTQ
DRMISPENQEFMSSRLNAKNVISLDASHASLASKPVEVADLIDEAVSFFSS
>458
MLPKQNKNIALSYILPLILVIGFYALLRLSILPYIYTQQAQHQLLTANNQITEIYWKEPD
LLADKKYPAIIFLHGIQKDKQGAKAFVRSGLLNEYSKKNFFSFAVSMSGYGESSGKSDFC
GKASQTNLVQAINFARSQPHVDPNKVAVVGISCGASIANVVANSGKINALILVSGFYDFK
GMYAEWSSHTRTLPSNVMNEINESITTEKNIETASAARSSLPISSHYPPTLILVSTKDPI
VDPKQSIQLHQLLDSKGIPNTVELIQDAKHPVPANVWKIKSDSFLEKTLNMEIK
>460
MPSFQSADAQINYQTFGEPSSPALVFSNSLGTNYGMWQKQFNELKDQFFVICYDTRGHGS
SSTPNGPYTVEQLGEDVVRLLDHLNISKAAFCGISMGGLTGQWLAIHYPNRFSHVIVANT
AAKIGQEQAWLDRAKLVREQGLKPIAATAASRWFTDPFIQSHPSIVNNLCNDLSAGSAMG
YANCCEALAKADVREQLKDIKIPVLVIAGTQDPVTTVADSQFMQQRIPQSHLEEIDASHI
SNVEQPEAFNKILKDFLLG
>462
MKQTISNRQGKQLAVYTEGLKDAPVLMFSNSLGTDHGMWQPQLNELKSHFNVITYDTRGH
GESDVISDTTLQNLAEDVVDILDALNIEKAHFCGISMGGITGLWLGIHHPNRFNSITVAN
SAAKIGQTEAWLSRAESVEKNGLAELVKTTHTRWFSEKFDYQHNVVAQTTIQSLANTPAQ
GYANACRALAYADLRDEIAQIQIPALLIAGTEDPVTTVADAEFMQKAINNSQLAKLEASH
LSNIEQPQRFTQELTRFIQQI
>464
MPYYTMPDQESLFVRRVGRGEPVLVLSGLGMQSWQWLPFIYANRKKYEFIIPDWRGFGGS
KNCAIPEQDAISSHWQDVAHLIEQLKLDKFILMGYSMGATTAMHGMKHAHLAQQLKAYLH
IDQTPKISVDATWQYGLFGPLHAQFKQLLNDIYQLLSIHKNAKYLYELSLPDRQKLVRLW
VDFIELQSSNPFSPFVFKTALKQPFLQKYLLPIQRLDYLFWYVENYLFHNEDYREALQQL
QCPTTFFIGRNSTLYPETGQTLIAHSVEHAKTIYFERSGHTPLLTEPKKFGHEITTFLSE
LKHAS
>466
MNIRQVSAICLSIAATHFVYAASNVANPVNDSSQAKGIIKNQYIVILNKDAGPSKDFAQN
IAKQHAGKVLQSYDTVLKGFAIYLPDTAGVAFIEAMKKNPHVLSVESDTIVNIDATTQSN
PDWGLDRIDQKALPLNSTYSYLQTGSGTTAYIVDTGILSSHQEFSGRVLSGYTAISDGNG
TTDCNGHGTHVAGTVGGTTYGVAKNVNLVPIRILGCDGSGASSNVIAGLDWILKNGKKPA
VVNMSLGGATSSSLDSAVENLYNNGYVMVVAAGNSNTDACTSSPARVSKAITVAATDNTD
TRASYSNYGSCVDIFAPGSQINSSWIGSNTATKILNGTSMATPHVAGVVAEMLQSTPTAS
PQTISTNLLNQASSNVVKNPSGSPNRLLYKSP
>470
MNTSTAKHNYAPDILGAGYEQLTLNFPDDYEGKVVATLVRKKATQPTQKAVLYIHGFLDY
FFQTEMAEQFNAHGYDFYALDLRKYGRSKLPHQIFYNVLDLNEYDAEITQALEIIGQEKH
TQVLLAGHSTGGLTATLYAAHHPDHPLIKALWANSPFYDFNLSLVEKKFGIPMLSRVGKY
LPKVKFPSQLNKWYTTSLHKQLKGEWVFNLDWKPTSAPTVQLSFVHAIHTAQKEIHRGVK
LNIPALIMHSHQTKNPRKWGPDATQSDVILDVKDIAKFGKKMKGDVSVVSIHNGLHDLVL
SAQPVREQVYQQLFQWLDQKVT
>471
MNLIFLPGASGSTTFWHPLIEKLPQQYRAKIIGYPSFGDTPESLEVKSFEDLTNYVVNQI
HDESVIIAQSMGGIFAVTAALQKPQLVKGLVLIATSGGINLEPFNVQDWREAYRQAFLKY
PDWFITTNANYEEFLSDINIKTLLIWGDNDPVSPVQVGQYLNQKFENSTLYVVKGGDHQL
AEKYADEVAVQIKNYLKGLM
>473
MQSKTLFLLGLCTIFSTTASALPLDSKGAKQRLTQAAKQKVFQGKIDLDALVSNDSNDLI
VEYNIPSSSVPSGLERRSYIATNKKNLQTRFNRAGGVQVLRDYNNLPLAFYRISNREALV
SLLNDPNVKAVYPNRINRTTTTESLPLINQPQANTNGFTGEGSSVAVLDTGVNYLHSDFG
CTAVNTPSSTCRVVYSFDSAPDDGTLDDDGHGSNVSAIVSKVATKTKIIGIDVFRKVRSQ
GKWVSTAYDSDILAGINWAVNNAQTYNIKAVNLSLGVPGVKYTSECSDSSYGTAFANARA
AGVVPVVASGNDAFPDGISSPACVAGAVRVGAVYDSNIGGVSWGNPVKCSDPTTAADKVA
CFSNGGSLVTLLAPGAMITAGGYTMGGTSQATPHVAGAIALLRANSVSPTESIDQTISRL
KATGKPITDSRTGLVFPRIDLLAATNGLTVN
>474
MKRNLIFFCAAILSGLSVSATHATNAEQVKSSFVYSTYAQTKYPLVFNHGMAGFNRVGTD
TLGLDYWYQILPDLARNGGNVWATRVSPFNSTEVRGEQLAQQVEEIIAITGKPKVNLIGH
SHGGPTIRYVAGIMPEKVASLTTIGAPHKGSPMADVILNVEGTPLSGLATLVNWFSAAIT
WAGGLDPNSYPHDSLAGAHSLSTQGSAQFNSQFPMGVPTTSCGEGAYQEKGIYMYSFSGN
KALTNPLDPFDIALTGSSLVVDPFGDNDGLVSRCSAKFGKTIRDDYNWNHLDEVNQVMGI
RSIFAADPVSVYRQHANRLKLQGL
>483
MTLATSELDITPHRDLYPPIEPYNTQMVDVGDGQQLYVEQCGNPEGKPVVFLHGGPGGGG
GTERRRFFNPDAYRIIILDQRGCGLSTPHIAQAHTPREMATNTTWKLVEDLEKIRELLGI
ERWEVFGGSWGSCLSLAYAETHPERVTELVLRGIFTMREQELDWYYNFGASEVFPELWNK
FCEPLRRVGHDFSRDNIAAYYDLLWDDDPDVHGPAAVAWTTWEGATTSLSFDPSHIEEFS
DPNFALAFARIENHYFVNHGFMVEGQLLRDAHKLADIPTVIVQGRYDMCCPDVTAVDLSR
ALPSADLRIVMAGHSAFEPLIASELVKVCDEFAER
>484
MSTASQTYSPWDIRATAGLSPVATCLILIAMGPSCAKILSTMSREYGGRVADTKTSRHSW
LRITSGLVGLILTLPVLAWSVAAILPSHNALTFISSVLVGSLAVPALVIAVIAFVLALLG
RGGLRVVAVVFSVMALIVPVAATATTAWITDRAGGRINVVSAAAVSSMSDHPDETVRYGS
GPDETAQIYRAHNHNAPVLVDIHGGGWSTDATMPATLRWFSDHGWLVIRPSYTLATQGHP
TWNTAPKQVACAWAWSLSHVKELGGDPSQVSIMGDSAGGGMAINLAYGAASGKLKSSCGS
IRAPKSVLALYPTVDVGTVESVTTLSAGNAAKMYIGGTPKQFPDRYRAVNSSTWITPQAP
PTMVIQGNHDTFVPPSSVRKFVNRARQAGVRVDHVQLPMLNHAFDSQARNSLGFQVVTSL
GQRFLTDH
>485
MNKLHLTTLGNGQQDVYWCHGVFGQGKNFTRVAKDLLATDPDAYRCILVDLPNHGRSPWT
QTFSYRDMADSLAATVKATSGNRPAHLLGHSMGGKVVMRTVLDNPDLARSLTVVDMAPAD
SRLTRLAPLVDAMKSVNLTALTTRRQAEEHMSDGVPDPNIRQFLLQNLRHETSNHERWYW
QMNLDLLGNGLSDIGSWPPVTSIWEGPALWITAEQSDYVGPDHSQAMHELFPQVRRIRIK
NSGHWVHSDQPGVFVQVLAAFLSRCQGPLTPR
>488
MHSATGLRRSRSAIHVLICLLLILAGAVGASLIQTGGGHIAVQGLKIPGKDGAVASADLF
RPDTATATRKAPLIIVTPGFQRTKETQISYSLELARRGYVTLVVDPYNQGESTSQPPHSD
DPSIQPAIDYVSRTNTLNYVDKTKIGITGHSAGGSQVRHMAAEYGAKEAKALKKAKAPDS
PGGTTITKEEREKAEQLNPIRSVFISGWLQQLNAMKLKNIRSNIGIGYALYDEGSYRNKN
HNGDLRHAPEAIAVINSGLPKSQHVDHVVIGKGYGSAANRTYRVAYNDRTIHPFQPLTPS
AIGSMIQFFDDTIGAPHQMSTSNQTWWLKELFNGLSLVAALIMLVPLTKLLVTIPWFAAA
RTDISPAPPKPKGKSAVIFWTIFVISAAVACVTFIPLSVASQHIFSAAANKQNGWFFPGR
MVNGVVLWSLVNGLLGLILLWISHATSKKHGDNEAKDWGVRMNWVQTGRTLALALLVIVI
FYTILAAIYGFFHVDYRLFVVAARPLTKRWFLIALAYVPALFLFFFSNSLRVNTSMRFNN
QRRWVNWLIIALANSIGLAAIFVIQYVTLFSTGTVFWTTTWLYVNMLQSLLPMMVVLPLF
NRAFYHATGRVWLGPIVTTTIFALMALGGSVAYIPMF
>491
MRWLNDPLLDGFEYARIGLPHAAKAVGDPDGLLTASVVRRGEPRHGRAMLYVHGWSDCFY
QAHLAEVVESWGYDFLGLDLRRYGRNLVPGQMAGWVRDLAEYDEEIDAAVSLLRADHDSV
TIMGHSTGGLIVPLWVSRHPGWVDGVILNSPWIDLQGSFLTRALAGPVARSVRVAEPTTV
LPIPSRDNFGHSIRREFGGEWDVPEVKDPSWAPFVTRAGWLAAILDGHQKVAQGLHIDVP
LLVLISARSDLSATWKPSMKTADTVLDVDRLARAAVNLGRHLTLVRVRGGLHDVVLSAPS
VRAGVFAEMERWVDAYLA
>493
MGWDSTPVSSDMAARMDCASVMFVGVRGSGETPPYGDTITSIRDALAQKWRGKGTVRQVY
LNYPAADPHTLQNTPMSSLLFDSTMPSTEYFDSAALGAKKLIALLNTEKKQCPKEWVVLA
GFSQGSQAITQALAQTDTPQRLAGAILVGNPDHYPGQNVQEVSGDADQSAIGMAAILYYL
RERANATPGANRDAQMRAIIEATLSLSQNSINQKALDADMSKAGAAIPAEAYPETYSVCM
KGDPVCDTAPALTRILTLQSTWQDELNQGRPIHMGYTRTVMEGALDRIAQRTNAIGAAEA
KGTPLPHGSTVAVTTRDWGPLQIGVAVGAGVAGLGAGWLLGRAGRRRQRRRRWH
>494
MHQFVQIAHQENAGKKVFLFGHSMGSFAVQSYGAKYPGTVAGIVSNGGGIAVNPWGRDTE
GPEKVTAHDLTDAEKNAAPTISQLLPMDKLTSFNGILLTQAVRHPKAIHLPSTAAEAFIQ
FKNPLANGVCTDPAVIEDYKKDPLNNKYISLGMVKQMGVAQVYNTFNAPSFSEPTLIMHG
ANDGIVPSYFDVNWYNAIGSKDKKIIEWEGLMHETINEPVKDQVDDTIINWINAHNK
>495
MKLDPRLAEILGRQPKEEQTLAEKRARQNDVAARLRGKITPAVPDSVILEDRTVPGRTHP
IPVLIQRPKGLPNPAPVLVWAHGGAFVHGSPRTVLSRTASIAQRAGVCVVSVDYRLLPEH
NYPENLHDVVDVVRWVAKTGLDKGFDTSRILVGGDSAGGNLAAATGIMCRDEGNPAILGQ
ILEVPILDLSDTSEAMAEARRDAPDLAAALHHSHVRYLSHGASLDNPLTNPACLENAHGL
PPTFLLNCEVDPLRDDSIAWQHKLQDAGVPVELTTVRGMAHGTQSFTLAFPQARDAEDKI
ITWLRDLIS
>501
MLNPSIPLVETRHGKIVGVVQEEIHIWRGIPYAAPPTGELRWRAPQPVTPWHDVRQADCF
SCASWQDITWCRELGGGDPGNFSEDCLYLNVWAPAVRHEPLPVMVWLHGGGYTIGAGSLP
PYDGQALAKRGAIVVTVNYRLGHLGFFAHPALEGEEAECIHNFALLDQIAALRWVQDNIA
AFGGDTQNVTLFGESAGARSVLSLMASPLAKGLFHKAIIQSGYTLPDTPREVALKKGVAL
AEHLGLAHATAEQLRALPAETFWPLDAPFKIAPTPISGDVVLPHPMLETFFAAKQHPIPV
MIGSNSDEASVLAVFGVDIAGQIQKMRRERRVGLGLIRLLYPGVKGDEALGRQVCRDMVF
TTLGYVVMQAQQRIGEPCWRYWFDYVAEAEHNTYANGACHGNEIPYVFDTLTRAEPTCHY
VNENDLAFASQVADYWVNFARHASRTRDVLHGPVRWPASIRGRDRLLRIGLNKLAGFKVE
NRFMRARLALFKRVMKHHVSLE
>505
MMLHAQHMPGQPGTPSLVFLHGFSGDCHEWQPVGEQFHGCSRLYIDLPGHGGSAAIPVDG
FADVIRLLRATLISYNILKFWLVGYSLGGRVAMMAACQGIPGLCGLVVEGGHPGLQNEQA
RAERRLSDGRWAERFRHEPLTEVFHDWYQQPVFASLTAQQRQALTALRSQNNGETLAAML
EATSLAVQPDLREALNALAFPFYYLCGERDSKFRALAQEVAATCHVIRNAGHNAHRENPA
GVVDSLAQILRL
>507
MNHIFKLAFIFIINIIFLINASATTMDKDKFVEANGIKIHYVEEGEGPPLLLIHGGGLTA
KSWQGLAKEASRYFRVIMPDSRGHGLTNNPQGTFSYDLMTEDMAAFVKALKLEKPLVMGY
SDGGMVVLKLTSRYPDLARAAIVGGATHRFATTHYMQGMEIFYGKGMPQGQLTDRDLDKM
ASDAPGMVKFYQNMHHPEQKDYWRTFLKGVWPMWTTPTSLAEEEVKKIHIPVLLLDGDRD
EFFTVEEVTELYRLLPQAEMTLIPGSGHAIFQTPGKTPLFYALVLEFLQRQIPKAS
>522
MENSRIPGEHFFTTSDNTALFYRHWPALQPGAKKVIVLFHRGHEHSGRLQHIVDELAMPD
TAFYAWDARGHGQTSGPRGYSPSLARSVRDVDEFVRFAASDSQVGLEEVVVIAQSVGAVL
VATWVHDYAPAIRGLVLASPAFKVKLYVPLARPALALWHRLRGLFFINSYVKGRYLTHDR
QRVASFNNDPLITRAIAVNILLDLYKTSERIVSDAAAITLPTQLLISGDDYVVHRQPQID
FYHRLRSPLKELHLLPGFYHDTLGEENRAQAFEKMQSFISRLYANKSQKFDYQHEDRTGP
SADRWRLLSGGPVPLSPVDLAYRFMRKAMKLFGTHSAGLHLGMSTGFDSGSSLDYVYQNQ
PQGSNAFGRLIDKIYLNSVGWRGIRQRKTHLQILIKQAVADLHAKGLAVRVVDIAAGHGR
YVLDALANEPAVSDILLRDYSELNVAQGQEMIAQRGMSGRVRFEQGDAFNPEELSALTPR
PTLAIVSGLYELFPGNEQVKNSLAGLANAIEPGGILLYTGQPWHPQLELIAGVLTSHKDG
KPWVMRVRSQGEMDSLVRDAGFDKCTQRIDEWGIFTVSMAVRRDN
>525
MILHAQAKHGKPGLPWLVFLHGFSGDCLEWQEVGEAFADYSRLYVDLPGHGGSAAISVDG
FDDVTDLLRKTLVSYNILSFWLVGYSLGGRVAMMAACQGLAGLCGVVVEGGHPGLQNAEQ
RAERQRSDRQWAQRFRSEPLTAVFADWYQQPVFASLNDDQRRELVVLRSNNNGATLAAML
EATSLAVQPDLRANLSARTFAFYYLCGERDSKFRALAAELAADCHVIPRAGHNAHRENPA
GVIASLAQILRF
>534
MVVIKRNIVYDENKDLSSDIYYPNDTTSNTKILIFWHGGGWFRGNKESAKEIGVALANAG
FMTFIPDYSLAPKNIFPAAHDDALHFIDWLLKSEYTDQDDLKNIVQIGASVGGTLALYVA
GKYGFPTVTWSAPVEFSNWIRNHQTTKASKDAKNELGISDPQQIREAFYKYFTLTYTGTD
NEKILQQLDACSYDLSKLGKLMMMNSADELTPIASVLSFIRFLANKNLGVELLVIPGHGH
AMDYGSDYIDESLDFLYQTIKRQK
>537
MNNSASESKDKPIKVEQKNKKIKQIKAKYQVVEHDWNVYKDGVNIYGRIYVPKDLAGKKK
AVILSHGLAGNYHDLVDYAKNLAGQGYVAYVFDYPGGAKNGRSTGVEQLNMSIFTEEQNL
KTVLEAIKDRTDVNPKQVSLLGESQGGAVSAMLASKYPKEVKSLILLYPAFSITDYTQAA
FKSIKKVPDTLNLFGFTVGKTYFEKLFKYNLLKTATKYNGPVLILHGSDDIIVPETYSEK
ANKKFKHSRLHIIKRAGHEFKGEHKKEALGLIDDFLNN
>542
MKKKVLLSLITGAGIGLIAAGEYFFKYAMTPYKKKPDSKKISPKDSLYREKLWFKNFPKQ
EWHLNTNNLTLCAQYLDHHSNKTVILLHGFMSDSDSMGGFAKMFYDFGYNVLLPDARAQG
KSEGQYIGYGWVEKEDIAKWINEIIQKNGADSKIVIMGQSMGGATIMMVSGMKLPKQVKA
FIEDCGYSNVKEEIKYQAGNLFSIPKIIQTPLIETVSGINKLKNGFFLGKASSANQLSKN
NRPFLFIHGGKDHFVPTKMAYENYQASNGPKEIWIAPLAGHALSYPMYKTEYRKQIKAFL
DKYVH
>543
MKEKVNGVEFYYHKLGKGAPLLLLHGHHLDGGMFDKIVAPLSLYYTVYVLDMRGHGLSEG
DIAEHYKTEVEDVYSFIKQVGIEGCYCFGFDAGGLVAMMLARKHPDIFKKMIVAGVFVNG
AGIRPYHYLTEGFHRFLKLDRDSRVELTESFISEDDLRKITTPTLCVVGEKDWVKVEHVR
WYSQLMPNARLVIMPRQTHDSYAVRSLKLLDLIKGFCK
>545
MAGTLDYLRWRGDLTFKEKPFNSVDASLFASFIYLPVDKSAKGHTLNEVAEKLRVLPSFQ
VQMHDETGAQVLLLPKSPRLGNIEILNWTNRLEKDPYPLQFTAATFRLDATTILIVYRGT
DSSIIGWNEDMNMNYMPKVYGQDVAANYLKEIAAKYPDDKIYLAGHSKGGNYAEYALSVA
EPALQDRVIKAFSFDGPGFFHQVWRSPGFVRALPKMKTYLPEASIIGTMLDHPERVIIVK
SNAPMIQQHDPRRWSVGRDSFVLAEGLTSGSRSLRHSLIDFNHTIPDKQRGELWDTLFQT
FNELNITDVFQITANKLLGTVRFSRVIMALTPETRKYVLHMIGEILNAIRGNISLPFNET
DFALYPKSNDSNKAPIFFEFYDKTVPSLLPEEIKQRFKDDKERERENK
>557
MSFEKTRALIAEMLERQVIPGVDYTLIRHGKIEYAVTQGTEAGIPDAPRLVEGRYFDLAS
LTKVIGTVPLILRLAAEKQLELDGSVNTYLPEIKDSRITIRHLLTHTSGVTAWIDHRDDL
SASQLREAIYAQVSFGTKFNQEIEYNDYNYLLLGFIAEKITHLPVQKAIQQLVLMPWQLT
QSTFNPDPFQTVPTGIRDGVLLRGQVHDPKAASLGAHAASAGLFATKADVVKFTQKMLAP
QNELFGINQQQDFLNNQTANPALQRSWGWAFVCHNADQVVLRHSGFTGTFILWDRMTQNA
LVLLSNRLYPEPNLGFLDYRQQIYQTFAAEDKLK
>562
MDLFTRKDGTSIHYSTLGEGYPIVLIHTVLDNYSVFNKLAAELAKSFQVVLIDLRGHGYS
DKPRHIEIKDFSDDIVELLKYLYIEEVAFVCHEMGGIIGADISVRYPEFTSSLTLVNPTS
IEGELPEERLFRKYAHIIRNWDPEKQDKFLNKRKYYRPRKMNRFLKHVVDTNEISTKEEI
QAVKEVFKNADISQTYRNVVVPTKIIAGEFGERTTRLEAKEVADLIQNADFEVYQESSAF
PFVEEQERFVEDTAAFINKHHDEKHV
>563
MNKVTINPQIQLTYQIEGKGDPIILLHGLDGNLAGFEDLQHQLASSYKVLTYDLRGHGKS
SKSESYDLNDHVEDLKILMEKLNIHEAHILGHDLGGVVAKLFTDKYAYRVKSLTTIASKK
DDLIHSFTQLLIQYQDDIAGFNKSEAYILLFSKLFRNQEKTMKWYQKQRIYSIKSEDDSA
VAIRSLILHKDEPMYLKKRTCVPTLLINGEHDPLIKDKNHFKLEAHFLNVTKKIFEHSGH
APHIEEPEAFMNYYLKFLKSVS
>571
MSQTEYQIKSGNIKGNSEETSTVSNISYEIENANNSGLKQNKIDKQIKKLQEKNKFPKNL
SYLKSYTDPKTGTTTSAFLNKDTGKVTLGMTGTNVHKDAILKQTFGVPSYQGYIDVSETL
KDIGADVNIGLHSVTDKDPHYKNTQDFIKNIKKDYDIDIITGHSLGGRDAMILGMSNDIK
HIVVYNPAPLAIKDVSGLYADQEELKKLIEKYDGHIVRFVSDEDELDAGVRNHLYETAGE
KIVLKNGEGHAMSGILMSRTQAIILAELNKVKGYQDENNKALKSVRKQTRHRLHKVETLR
ANWIQTTGGSLSSSQQQLLEALTALTIAEGLNQLVNEESQHLKKCITRWHINLETTGKKR
KKLEMKLVKN
>580
MASSLSHRLDEIIQQSLDNQRLVGCVLLVAHNGQLIYQKAAGWKDREKRQAMAVDSVFRL
SSVTKPLVTAAALRLVEEGRISLDTPVTRWLPYFKPQFADAPETPVITLHHLLTHQSGLN
YGFSLPEDSIYHHLGISDGLDFCPALTLEENMRRLAKAPLFYYPTEGWAYSLGMDVVGAM
LEKLCQRPLPEIIADYVTHPLGLHSCHFWAEADDLVVPYYNTKSEPQRMGDKETYGGIIF
SPRRATEKQAYPSGGAGMVGNAKDLLHFFEILRTGKEGFLSQETIDRMFTNHIDPKISTD
KAGFGFGYGGSLVVDPDKVGSGQSEGTMQWGGVYGHRWFIDRKRAITVVSLTNTSFEGMN
GAFTEDFTKAIYENIAAE
>584
MAASLKTAYFTADDGVKLAWHEMGDGFPIVLLHGLFSSAATNWIKPGHADFLAKSGFRVI
MPDLRGHGESGYQTGAWPKTILTQDCRQLVEQLGLKNWVLGGYSLGARISAHFYWENGHP
EMLVLAGMGLEGLTNSYLNLDLFRRAIEQDDFPQASIERFIQGFFRQSGCNKEAMIALLE
SQSPLSPDQVSQISAKTLVLSGKQDQFNGSPLKLKDMLPNAAIAWVKGDHMSAVGQRSLA
VDIVDFMKKS
>585
MPFSYSIYKKLRIFVGISCCFIAIPGYTALAKMKQMPGFVTASSFLPKAYSLPGAGRSLR
ITYLSTNGVTGQGLVPVTAEVILPAGKAPAGGWPIVAWAHGTVGVSNNCAPSRNPWSERN
SRYLSEWMKRGFAIVATDYQGLGTPLPHPYLNTRAEAYGLLDAVRAAISSAAPLENKIMI
VGQSQGGGAAFASAAFAPKYAPELNIRGIVATGTPYMTPELLKQITKPSDNMAYNPMVVY
SLYLAQGFAGYHPSFKPREIFTPRAMPAYRAAAKVCVGPLTAKVKKEGLNFDNSLKPDFS
EKIAPALAAMQYPTMKLKYPLFTGTGELDKDVPPALQLALVKAACAAGTTVEAHLYKGLD
HSQTVNASLPDSAVFTNAVMSGKTITSQCEAVPQ
>590
MSVLNIEGAKLSYQKVGQGPILIFIPGANGTGDIFLPLAEQLKTSFSVVMVDRRGYGDSE
LTAAIPERASHAYDDYRVTRDAADIAALAKALSDVPVYILGSSSGSIVAMHVLKNHPEVV
KKIAFHEPPINTFLPDSEMWQEANEKIVQTALTKNMAEAMQLFGETLHIAPIDAESMSKP
AVTIDEVTKDSTTQQMKYWFTYEIRQYTSSNISLDDFKPYVHQITLLNGTDSKGSFPQDV
NAFIAKQLGLTIVDIPGGHLGYIQKPAGFAKVLLSIWG
>598
MLVNGQHYHLTAAISGEKPALLMLHGFTGTSETFQDSISGLKKRFNIIAPDLLGHGNTAS
PEEISSYTMENICEDLAGILHQLNVSRCFVLGYSMGGRVATAFAATFPKRVRGLILVSSS
PGLEQEDIRASRVEADNRLADWIEEEGLVPFVDYWENLALFASQKVLSPEMKRRIRSERL
SQNSHGLAMSLRGMGTGKQPSYWNCLANFTFPVLLITGALDEKFEKIAQEMHQLLPNSTH
VSIQEAGHAVYLEQPNSFSSQLNYWLEDILKEEEK
>604
MKITPPQPFLFEKGKRAVLLLHGFTGSSADVRILGRFLQENNYTCYAPQYRGHGVSPDLL
LKTGPNDWWEDVLEAYDHLKSLGYTEIAVAGLSLGGLFSLKLGFSRPLKGIIAMSTPTRM
DSSSPIIQGFLDYVRNYKKLEGKTTEQIDAEMVAYKDAPMNTIAKLKDEISGVVAEIDMI
YAPIMVVQGEKDDMVDVSGAQLIYDTVESTKKELHWFKESGHVITLDKERKEVNQAILTF
LDSLDWQE
>608
MHKTIRSVDVYYEKYGEGIPIIMIHGFAPDSQLMIGCMEPVFDKESSFSRIYLDLPGMGK
TENYDSIQNADHVLTLLLEFIEAVIPGEQFVLAGESYGGYLTRGIAAKMPDRVLGVLLIC
PVIYPEKERRTLPEQKVMYQDDTFVQSLSKGDRAYFSKSGVILTARNWNRFLAEVMAGMI
NADGEFLDRLSANYELSFDPDEKVQFDVPALFLFGRQDDHVGYADGLTLLEKYPHASIAI
LDFAGHNLQIEQPKIFTTMVQDFLFRVKPE
>611
MSFFTTNDLVKINFHDYGNQLNQPLILIGGYSSSEVTWFAQIETFVNAGYRVITYDHRSH
GDSQQVDYGLTLHRLAMDLKELIDYLQLKNVVLIGHSMGAATIMAYEELFTDENVSAIIT
EDQAPTFFKSADWLNGQYGKTLTELSVFIDDFPKTRLTQKKLSDSVKRTLGHGMKPFDFK
RYRPLLQNVILQDWRPELGQEKKPHLFFAGEKSPIFPAIHAQAARELQNSPNSEVQIFEG
CGHILHLEEIEKFNQAVIVFLNKIKKD
>615
MKKRKKMIAWILVVLSVVLVGGYFAIGNYFYDLAVNAHTNKSFLTAGSKQKPLSKKEEER
KKENKAFLEDVKSDAWYVTSSDKLKLKLYAADYKQPTKTNKWAIIVHGYGGQSTDMASWT
RHFYNKGYNVVTPDLRGHGKSQGDYIGMGWDDRKDMLLWIAKIIQKDPQVEIVLLGVSMG
GATVMNTSGEKLPSNVKAIVEDCGFTSTGDVFAYQLKQLYGLPKFPVLYAANTFVKMRAG
YDIFKSSAIKQVAKSKTPILFIHGDKDTFVPFKMLNPLYDAAKVEKEKLIVHGAGHGESE
KVNPDIYWSHVWDFVGKYMS
>617
MKNQQEFVKIIEDYIERDVFPGVNFAIIEGEKVNEYLLGNSAIYPETIKLTQGKKWDLAS
LTKVVGTGTAVINLVLAGKLEIDAPLQKYYSKFTDRSVSLRQLLTHTSGIDPFIKNRDKL
NAKELTEAINQIKITDNKTFKYTDINFILLGFLLEEYYGESLDKIFYKQVFEDWKMTDTS
FGPVENAVPTSQNIPVGTVHDPKAQVLKNHCGSAGLFSTMSDLILFSQAYFQEEKYLKLT
KNYADGDKKRSLAWDLLGPNDDWLLHTGYTGTFLLINPHIKKAVVFLSNRVHLKDNREKW
IEERDFLIKFLISHLTLD
>618
MAKRSIAYLDSVFDISYTFIDHHSPLNALFLHGWGSSKEIMQQAFQGYFLNYNHLYVDLP
GFNQSPNDEKVLETKDYANIINLFLKSVDKKAHVVFGHSFGGKVAILCENERIVLLSSAG
ILEPKPLKVRCKILLAKIFKKLGLNLGFLRSKDAMGLNQAMYETFKKVISEDFSDHFKRC
EKEVLLFWGKDDKATPLSSAQKMQTLLKRSALFVLEGDHFFFLNQAKEIEKLVENYHHAK
S
>627
MLGHSMGSFVARSYAIKYSDTIKGLILSGTNQTNSFVLISALLLTSLTSLFIKEKQPNKI
I
>630
MGHSMGGSVVAIAENNLPKNVVSKLILLAPYNFACVNVCSYFALKILQNPKLLKKRFLAK
QDQNINVQAFSDFLFRYHKAIKILVKSLVSLRSIKNATHAFQKITTPTYLITAEKDFLVP
SQRTIKHLTKKIKNLHSFVVPNASHAMFIDNPDLFMNHIQKILNNDI
>634
MVGSQTGAYILKQTDNLLDLSKTKVKKDLFSPKIANLHSTLAGQGQETETLFNIPFDNSD
LDALVFNYQLLNKMFDLIKNNGGQVDSNAKIVKAAQEAAEKVKTKEKYYTEIPNTTVWSA
IEPTSKMAFKSMKKVDDSTFESIQSIRYFSKEFTDGVKLKDSSLTTEILSGSVFSIDYYN
GVFYKELNSKLAKDQVIFKLNKDNNVDYNLVTDKKIQDKFKEL
>636
MKLAKENFDPNEHNNADVIKLGNSLPLLELHDEIEDGLKSIKVPSLLILGEKDGVIDREN
CLKYFNKNVENIKTVFIPKTGHMMFEENWEEFISILEPFIIS
>641
MKVCTIAIIGRPNTGKSTLLNKLIDYDLSIITNVPQTTRDQIRGIYTDDNYQLIFIDTPG
IHKAQHLLNEKLNQASYSSLDNVDLALFLQPANEEIGRGDKFIINKLEKIPHKFAIISKI
DLVSKEEIDKKAQELLKYKFDTVMGVGFGFDKTYEDILNVIKTEYADKLEDTEAYYDPNY
LTDLPMRFIAKETIRETAFLNLREEIPHSIAVVIDEFIEQDEKPYIIKATIFTKKESQKG
IIIGASGTMIKKISMLSRKKMENQFAHKIFLEIQVKVNKN
>650
MNLISQKSKTLLDNAYKTLNNKPVLLIFGENDPVIPPNKSINYISQYTNNLTTRIIDEAA
HLPHQINKEMYYYFIKDFIAKLK
>652
MKKFNFNGYLLEYFELFNNKDKNLIFIHGFGSNIEFFNKLITKLSSNYNIYGLNMPAHGE
SEYSENLMNFKMFCEIFRQFINFLDLNNITLIGHSLGGGIAAANLNNSNKIKKCVLIGPM
NPTSLSRVNEFNEYFFPRTVNE
>657
MNLISQKSKTLLDNAYKTLNNKPVLLIFGENDPVIPPNKSINYISQYTNNLTTRIIDEAA
HLPHQINKEMYYYFIKDFIAKLK
>659
MKKFNFNGYLLEYFELFNNKDKNLIFIHGFGSNIEFFNKLITKLSSNYNIYGLNMPAHGE
SEYSENLMNFKMFCEIFRQFINFLDLNNITLIGHSLGGGIAAANLNNSNKIKKCVLIGPM
NPTSLSRVNEFNEYFFPRTVNE
>664
MKVCTIAIIGRPNTGKSTLLNKLIDYDLSIITNVPQTTRDQIRGIYTDDNYQLIFIDTPG
IHKAQHLLNEKLNQASYSSLDNVDLALFLQPANEEIGRGDKFIINKLEKIPHKFAIISKI
DLVSKEEIDKKAQELLKYKFDTVMGVGFGFDKTYEDILNVIKTEYADKLEDTEAYYDPNY
LTDLPMRFIAKETIRETAFLNLREEIPHSIAVVIDEFIEQDEKPYIIKATIFTKKESQKG
IIIGASGTMIKKISMLSRKKMENQFAHKIFLEIQVKVNKN
>672
MKLAKENFDPNEHNNADVIKLGNSLPLLELHDEIEDGLKSIKVPSLLILGEKDGVIDREN
CLKYFNKNVENIKTVFIPKTGHMMFEENWEEFISILEPFIIS
>676
MGHSMGGSVVAIAENNLPKNVVSKLILLAPYNFACVNVCSYFALKILQNPKLLKKRFLAK
QDQNINVQAFSDFLFRYHKAIKILVKSLVSLRSIKNATHAFQKITTPTYLITAEKDFLVP
SQRTIKHLTKKIKNLHSFVVPNASHAMFIDNPDLFMNHIQKILNNDI
>680
MVGSQTGAYILKQTDNLLDLSKTKVKKDLFSPKIANLHSTLAGQGQETETLFNIPFDNSD
LDALVFNYQLLNKMFDLIKNNGGQVDSNAKIVKAAQEAAEKVKTKEKYYTEIPNTTVWSA
IEPTSKMAFKSMKKVDDSTFESIQSIRYFSKEFTDGVKLKDSSLTTEILSGSVFSIDYYN
GVFYKELNSKLAKDQVIFKLNKDNNVDYNLVTDKKIQDKFKEL
>686
MLGHSMGSFVARSYAIKYSDTIKGLILSGTNQTNSFVLISALLLTSLTSLFIKEKQPNKI
I
>693
MKFHEFGDKNLPPILLIHGGGSSWWNYLRQARILSEEYRVILPTLNGHGEEYQLDYVSTE
DSALEILDYIKANCGGKLFAIGGVSLGGQIAMELLSLDGEIAEKAIIDGSLCIPQPRLAK
ISIFLVSLFGKLMFNKFSCKLQLSMMNKLYPKLAYPEEIKAYYLEDLPRTPVKTMVTIYK
DYMGRYKLKDTISASKAQVLYIYGEKELNCVKASAKLFQQLHPNTILYEAKGYNHGYLSA
YLPQEWIDLVEPFLKKK
>699
MIERLFRLIKPGTRQQMVCFHHAGGSAEYFLPWKTDLPPDTALYAIQLPGHGGRINESLL
HNLHQMADVIAQSYVYLPVRDTFFFGHSMGAALAFEVALRLQKAGRGITTLYVSGRLPPH
KNTNTDFYRQSDVSILNKITQLGGSTLDYQQPELKDLLLPIFRADFTAIETYQRQCTELL
NCSVMACVGEQDTEVSVRQMSEWCQVTKGAFRLQVFPGGHFYLNHAQKRLLAFINQSVAA
QQSSKECKEYHDEI
>701
MKIIDKNVSTYETLQKGFNLRWPPNVEQGAETIYICTTPDEVFAATNTALAAGNRITVRS
GGHCYEGFVSNKLSTERLSIIDLGEMSGLDYDEDKTITSLWDANKNTYRFKSLTGNQNWN
GYVSLYKRSGRTIPGGSCYSVGVGGHISGGGYGLLSRLHGLTVDWVTGVDILVPVGNAHR
LAFRHVRADSVSEVDRELLMACCGAGGGNFGIIIAYYFDDLPKAPQKAYWIPLTYPWSSL
KATFPAFLKAYWQWFADNDVNATSTKEGVGNGGLFTLLKLNHIDASDNVVLAIQYTGPNG
QVGGANDIPLNDFIEKMNAAAGMTPTIYDDFILPNIPPFKHLYPGRKIGRTVDESASMDW
LHVTQMINGSGSNQRGKYKSDYQIKQFSDEMCHALLTHLTTATADKRFNQSLVQIDSYGG
AINSRGIGATAVSQRNSLLKAQYQTYWTNEADDQTHLTWIRNIYAAVHNGKPAPPEFEGC
YINYPDIDMKYTDSGEEDPNWLNLYYGWDTQLIKRLIALKARIDPNNIFHHELSIPLVTE
LPKAPVNLHSTGQTTTSISLMWGSSIGALPVASYAIYRDGHEVKLLNGTQTSAEDAGLQP
NTEYRYFVAAGDEHGNLSVPSNVLTVSTQGTHPAWVLNGSYAVGDVVSNLGKLWRCIQSH
VAYDPLWAPGTNGGITLWAGYTAGR
>705
MKTDQLVRLRQAAGGFTPAGTPLMATAHHTDQLHSLQTHGIHCGETTIPSQGDELPAYIA
KPDQHTGPYPVVIVVQEIFGVHEHIQDICRRLAKQGYLAIAPELYFRQGDAKDYSNINEL
VNNLVKKVPDRQVLVDLDHTAHWASRHGGDTKKLAITGFCWGGRIAWLYAAHNPQLKAAV
AWYGKLVGEKTLFLPKYPVDVAIDLCAPVLGLYGGKDTSIPAEHIETMRQALRAANADAE
IIVYPEAGHAFNADYRPSYHAESAQDGWQRMLDWFTQHGVSAIPIPEETQ
>709
MKVSITLPSALLMAVFTFNAEANVPKMPADWHGGEISGPPQAPNACGEAPDISRIKNKYL
DVSYANASPSEKMDIFLPEQWKLRYPVIINVHGGAFFGCDKMDNQLTPALYGLSKGYAVV
NINYRLSPEAAWPAQINDLKAAIKFVRANAIKYNFDPDNIILMGGSAGGNLVALAGVSGD
VKSLEDPKLGYPDVSTKVQAVIAWYPPIDFLTMDEQWKKIGIDGQKHSTENSFESFLMRE
KITQVDKSRMSTTNPMNYITADAPPFLIQHGYQDSTIPRLQSQLFAAKLASAIGSDNVEY
NLLMGAEHADDKYFHSNNNLERNYQFLARHIHSQ
>715
MKTVTKVMSDGTKIVYDEYGNDQLKTVFLLHGNGSSAHYFKRQLPSYTAYFHVIAIDSRG
HGRSTNTKKSIDMADVIRDIDELRRELSIDKIIIVGYSDGANIALKYAVENQNHVSRMVL
NAPNVTADGVYRILWWGDAIARFGTELFSPISQKARRRHMQLHVMSEPLDITRAQLKVLT
IPILFVIGQFDIVKRQHIESISKIMPVAKVMILRGHGHFVTYTNPRKFAQLITPFLLGGK
HEGH
>718
MIIDVNNYPYQAYLTKNNDENQKWLLLHGFMGSHCDFNHIIDHLPGQVLTLDLLGFGGHT
TSVEVTRFEMAHQIQDLAIILNQLHWKNINLLGYSMGGRLALGFTKVHSELVKRLYLEST
TAGLKTAQERHERRVSDYKKAEKIQQNFETFVTDWEQMPLFATQQHVSPEQKKFMHQQRI
NQNPINVANSLRYMGSGVQPNYWPCLQSLHTPTQVIVGEQDIKFNLIAEEMTNLLPNAKI
SIVPNAGHNAHFEQPAAFIEVLDVSN
>722
MKRKIVRFILWLLGIIVVICLGVFLAFQLSPKPGAWVINQLFAGEVEIKDSASYDKALPN
VQLQENQTYPSSRKKNTFDLYYPQTSKQAVPVVLWVHGGGYVGGDKSGMKEFATRLVADS
SVAFISMNYELAPDAPYPSQLQQVNELVQFLLEKKQAYPMLDLSKLFIGGDSAGAQIALQ
YATVQTNANYAKELGMTAALPASHLKGTLSYCGPVDLKQMANQQSDNRFMKFFVKTVAWS
LLGTKDWQTSAELQEVSLVDKVTKEFPPTYLTDGNSFSFQEQGLALVQRLKTLNVPVSAL
FFKDKKATITHEYQFDYQTKEAKQCYQETVQFVNTYK
>725
MERLIRGMQYHYQWLTPFDAKRTTVVCLHGFTGTLATFAAVFPSQTPYNVLGIDLPGHGA
TASLVAPERYTMKQVCHDLAELTESLNLPCFCLLGYSMGARTALGFALHYPQKVQHLLLE
SGSPGLATAAERQTRICQDHRLAERLLEEPLVDFIDFWQELPLFQTQKALSVAQQMAIRQ
ERLSQSAFGLASSLWYMGTGAQESYWERLAELQPIPTDLLVGGEDQKFIGIAKKMQARQP
LLRLTIFPEAGHCIHLEQPTIFYEKVTALLEGAI
>726
MAFLQANIYSNVLEMEVNVNVILPQETVKKVGTSTQAALTDIPVLYLLHGMGGNHSVWAR
RTSIERYVADLGIAVIMPSTDLAWYTDTQYDMNYWTFISEELPRICHQLFPQLSTKREKT
FAAGLSMGGYGALKLGLAKPESFAAVASLSGAVSLSSTSFGELLKVRKRSYWEGIFGPLD
QIEGSIHDPLYLLQQLVESQTEMPQFYLCCGEQDMLLSANQQMAQALEQAQASYTFETGP
GEHDWVFWDEWIQKALAWLPIPK
>728
MQMKWLLGLLIIFAIIGVVFSFYIANYFLKIALLKDNPWYHKKGHRLLNPDNFQERETRY
TKIEEQQKQEGEAFWTESFAEDRWLKIKDETLYARCFIPYPDNHRWAICVHGYRSNGKRD
MAYTALRFAEEGYNVLVPDLRAHGKSSGDKIGMGWLDRLDLLSWLSEVLAIDMEAEIILV
GGSMGAATVMMASGEKLPTNVRGLIVDCGYTSVYDEFKYVLHESFHLPAFPILTIANQLA
LNNYGFQLKTASSVRQLHKNTLPTFFIHGTGDRFVPMTMFEENLAATQGIKKGLIVAKAP
HLSSSVYEPENYYSSIFEFLEENCPAVKTISD
>732
MKISIRHRYIAKIPALEVTTEEQKNEALPLIVYYHGWQSAKELSLTQARKLAHEGFRVIL
PDAMNHGERKTGPISTIPSITFWSSIQYNLIEFPVIIHHFHKLGLIKENWIGVGGVSMGG
ITTSALMTQHPEIQAAACLMGTPYPARYIQRVIQRAKEFAIFVPKDLPLLLSWVHQYDLS
QTPERLQERPMLFWHGTEDEKIPYEDMADFEQLVSGKTYARNTQFITEIGERHLVKGETM
DLVVDFFKEASKTLEK
>734
MNKFLLILLFLISGTSLLADTSIIQTLPSGIDGIKETSQQKESVICVHAFLRSYRSLKPI
GNVLEKENYDVFIWNYETRKFTLERHADHLVKLIKKIAELKPGVPINFVTHSIGGVIVRV
ALAKPDCPQEAKCGKAILMAPPNAGSTLARRYRSLALVQFVFGGKLGRQLLTYCPRKMLD
VGKLPSTVDVLILSGNKRSKFLPFRLESENDGKVCTFETRLDTPHKGYVINTNHTYIIAN
KKSIFLMREFLKHGNKTAAIEQVPEEIEQKVKENKQKSSRLNTSKNKDIYVIHCFGSHPY
NLYGFPKTWKPNSQQKSGTNPETLGK
>735
MSTTCHKHEQRHVIKFNILNNITTFGVLHTPVQACTPYPLVIILHGLASNKIGSKRTHVQ
LAENLTQCGIAALRVDLPGHGDSEGSLYDFSFSDYINSANEIVSYGYGLNTIDTKNIAIF
GSSLGATLALLNMPTLPYVKSLAVWAPTIQGAIWLQEAINIPNTILAHAPASEDILYAGM
PINKTFCSQFIQMDVTKEVPKFSDSLSILHMQGEDDTTVSLHHQKIFATAMSQKPNPFEM
RTYPNVGHHVPLSCSMLSELVQWLKHQLIP
>737
MLLSAARNYERRSILSITLLNEVTSFGVLHTPRLSPPYPLVIILHGLASNKIGTKRSYIY
LAEELAKIGIATLRVDLPGHGDSEYHLLDFSLEDYKTSVWEIISYAFSQSYTDTENVAIF
GSSLGGTLALLNIAAFPKVKSLALWAPTILGALWLQETLSQPKSEVTTKDEEVLYAGVPI
NKTFCSQFIDLQALQEAHLFSPALSILYMQGQQDSLVSLQHQKLFQEAFINKSNPVDIRT
YPNVDHTFACTNTSVFSDLIQWLQCELTPQD
>739
MNKFLLILLFLISGTSLLADTSIIQTLPSGIGGIKETSQQKESVICVHAFLRSYRSLKPI
GNVLEKENYDVFIWNYETRKFTLERHADHLVKLIKKIAELKPGVPINFVTHSVGGVIVRV
ALAKPDCPQEAKCGKAILMAPPNAGSTLARRYRSLAIVQFIFGGKLGRQLLTYGPQKMLS
VAKLPSTVDVLILSGNKRSRFLPFRLECENDGKVCTVETCLDTPHKGYVINTNHTYIINN
KKSIFLMREFLKHGSKTEAIEQVPEEIEQKVKENKQKSSRLNTSKNKDIYVIHCFGSHPY
NLYGFPKTW
>755
MNKLLLILLFLISGTSILADTSIIQTLPSGIGGIRETSQQKESVICVHAFLRSYRSLKPI
GNVLEKENYDVFIWNYETRKFTLEQHADHLVKLIKKIAELKPGVPINFVTHSIGGVIVRV
ALAKPDCPQEAKCGKAILMAPPNAGSTLARRYRSLAIVQFIFGGKLGRQLLTYCPRKMLD
VGKLPSTVEVLVLSGNKRSKFLPFRLECENDGKVCTVETRLDTPHKGYVINTNHTYIITN
KKSIFLMREFLKYGSKSTAIEQVPEEIELQVKEDKQKSSRLNTSKNKDIYIIHCFGSHPY
NLYGFPKSWKPSSQQKSETNPETLGK
>758
MNKLLLILLFLISGTSLLADTSIIQTLPSGIGGIRETSQQKESVICVHAFLRSYRSLKPI
GNVLEKENYDVFIWNYETRKFTLERHADHLVKLIKKIAELKPGVPINFVTHSIGGVIVRV
ALAKPDCPQEAKCGKAILMAPPNAGSTLARRYRSLAIVQFIFGGKLGRQLLTYCPRKMLD
VGKLPSTVEVLILSGNKRSKFLPFRLECENDGKVCTVETCLDTPHKGYVINTNHTYIITN
RKSIFLMREFLKHGSKTTAIEQVPEEIEQKVKENKQKSSRLNTSKNKDIYVIHCFGSHPY
NLYGFPKTWKPNSQQKNEINPETLEK
>760
MIPCFPRHARRIRLEWRTVRSIVKRILVTCAATTALALLLTMVLCALGNAMAPKWQVEPF
TDHITLTTTNTAIQAVDPATGAVLKTPQEGAYRTKETHITVALDGGKTVNAIVREPLDAP
ADRPACLFLHGSGTGKSSEAFGDVANAMASAGITTLVPDKRLDNYTMLHRDYVSSAHDYA
KSLEILRKWPGVSRSETGIYAESEGTWIATVLTQQHPDLAFAILTSPPVVSGRQQMTLAA
TNYLTAAGAPDAVKQLIPRITSLGTQRMGLAYADFDAAKYRRSLTMPLLINYGVKDTAMP
VEQGARLLIKAANQAGNTNVTLRYYDANHQLRTGSNQTVPGLPLEPHYTHDLEDWINAVT
SGTGANGWATPMIAGTQPNQTVAAPLKTPPALVKSMGVIVGAIAVCLLCALLAMCGAPIL
LIAGWVRERRASRRVSHDSASTEPAEPTDSTSMFSTDATTPTGPSTQPNAARPIAITDHR
FPVGMRVALALNTLLAVGTTGVFLAYLVTVIIDAISLTDNSAVLAKNWHVIVMLTWLSLV
AFAWLLAEIIVDACRRHARNRAIASIDDDADMNNGHDAAAGSRCDIGKDGKACIGSGHVI
VATCVVVSAALSLALLAFWGLFC
>763
MTDLERIRAKFAAEYGLSEDMLRNAERWTETTGDLEGVPENLLPGILGMRFGAIAIDTPR
SERWSTPEDIDVIADLAYLPDGGYDTAAGACRGHLLDLYLPHDAVLRGGHTLPVYIDIHG
GGFTYGYKELNRNFNVHLAEQGFAVFSLNYRPAPQTDLRGQLADIQAALRWIAAHMADYP
VNPNAVFLTGDSAGGALTLLTLAIENNAEAAAAFGVDKTSGIRFAGAAPVCGAYSSASLE
TMGRKLTVGYDPNRRIGLEQMLGVDFFAGLEAADPKFLTAEGLAFNVDLPPLLIITCGDD
FLEADNLALAAALSRKGADFELFDPKPRRHETLGHVFVIGMPWLEESRECLDRIRRFSYE
RC
>766
MVNLPIFIMLLGILVSVANLTASTWNYEPTEQTIETLDANTAVTFANPSGEKLAKKGDYK
VAKRYVTIKAKRPSTGEIQNIKVLIRKPKGAGNGRPGVVFMHGAGYGTCDNSFGDMASDL
SSAGFVTAVLDKPVWSTNDANRDYPGSAAIYDQVINLLRKMDTVDASKVGIYATSESTWI
SSYLLQRDPDVAFQVLLSPMVYEPRYSLGFLAAQDFALVGAHDGYQSIVRRVFNIDASLF
GLTNLDIDTLTPKAYAIPTLVAYGTKDVMTAQVEGTEKIVDLAHQAGNWDVTIRTYPIAN
HVLRLGDEANSGTPFADAYVDDVVDWAVGTTHGLKQTSERVAGTRMYQSIAVPLDLKANR
GLTIYLVALHASMLVLLLAAGVLWLAVLMRKIWARAHGRRYRLGLAQGFKNSLVTLTIAT
MATFVLFCAGLGDVIMGVVKLAWGSAPVENPGVMYWSWPVIQIVCVAVVWAWSRVFMRLI
EEATHRGIAQWPPRKGAIGEIVSGRQPVLASTRFGRVMFWLTVAAMFCVLLVFAFWGLFI
Y
>767
MATTHDHSALIRNIQLATGVTTVAATGLLAASAHMLFRFAIDTQWKHSIFHQALIAPDRE
GKMNQGEAKEAEQWFSETKQPVSITSRDGLKLHGWLFDPDCIDPTPHIYAICVHGYTGAP
EEQAKWAHRYARMGFTVLAPSQRAQDLSEGRYVGMGWLERNDLLDWIRLIVDSDDQARIL
LFGGSMGATTVMMTTGTPELPRNVIAAIAESGYTSARMEFIDSARGMFHMPKLLASACVD
AAGLICKRRAGYDFTEASCIPSLRHTVIPMLFIHGGKDRMVSPRFLDMNYNACSSIDRER
LLVPDADHMESSAVDPKRYWDTVYGFIRRSFKI
>769
PQIPAAPAALPPADRLPGWDPAWSRLVEIRSAADPEGTVRTLHVADTGPVLAAAGAEIVG
TIVAVHGNPTWSWLWRSLLAETVRRARRGMAAWRVVAPDQLDMGFSERLAHAGSPSAASM
GRAGDTYRTLGGRIADLDALLTALGLRDLAATGHPLITLGHDWGGVVSLGWAARHPELVA
GVATLNTAVHQPEGAPIPAPLQAALAGPVLPASTVTTDAFLSVTTSLATPALDRETRAAY
HLPYDTAARRGGVGGFVADIPADPGHGSHPELQRVGEDLAALGRTDVPALILWGADDPVF
LDRYLDDLRDRLPHARVHRYERAGHLLVDDRDITAPLLQWAQLLRGGQLSDPASGLPGPV
PHATADAAADPGLEVDLGEDPGAREPGVVRLWDHLRDWGAPGSDHREYTALVDMAGAQAG
RSLVGTARRPVAVTWGELQEMVSAIATGLWAAGMRPGDRVAMLVPPGRDLSAALYAVLRV
GAVAVVADQGLGVKGMTRAMKSARPRWIIGRTPGLTLARAQSWPGTRISVTEPGAAQRRL
LDVSDSLYAMVDRHRDPAAGDAVDEHGTVLPEPALDADAAVLFTSGSTGPAKGVVYTHER
LGRLVALISRTLGIRPGGSLLAGFAPFALLGPALGAASVSPDMDVTQPATLTAQKLADAA
IAGQSSVLFASPAALANVVATADGLDAPQREALDAVRLVLSAGAPVHPQLMRQVSDLMPN
ARVHTPWGMTEGLLLTDIDGDEVQRLRTADDAGVCVGSALPTVSLAIAPLLEDGSAEDVI
LDPARGHGVLGEIVVSAPHLKDRYDALWHTDQQSKRDGLWRRDGRVWHRTADVGHFDAEG
RVWLEGRLQHVITTPEGPVGPGGPEKTVDALGPVRRSAVVGVGPRGTQAVVVVVEAAVPA
TRPARRPGHHRDGRPKQGLAPTALASAVRAALEPLPVAAVLVADEIPTDIRHNSKIDRAR
VADWAEAVLAGGKVGAL
>770
MPRPVAVAPEDLPLRLMPAAPARRDHCVVLLHGFTSTPASVRAWAEGLAAGGSPVSVPLL
PGHGTRWEDLAATGADEIRAAVRAVVDLELARHGRVVMAGISMGGALALDAAAHRPVAGV
LVVNPALRFASPLAPFAPLLAPFVPTVDPIADDIADPTARERAYPRTPTAGVAALGRIQR
AARRALPQITAPVTVYRSARDAVVPASSHRTLVRGLRQAPVEVVGLPRSRHVATLDYDLP
LLIDHGRSAVAAMTTH
>777
MMASKTPHQNVTFDLPTKDAGQDGDRTGHGYLALPPSGKGPGVIVIQEWWGLVDHIRDVC
DRLADLGFVALAPDLYGGWIAHDGDEALEMMQNLPAEEGARQLAGAVDWLLARDEVTSQT
VGAIGFCMGGGFVLALAAQQGDRVSAAVPFYGVGQGVPGDFSGVTAAVQGHYAEQDDSFP
VEDARRQEQQIREESGADVEYFYYDAPHAFHNDENPQGNYRPEAAALAWDRAVSFLKEKV
R
>781
MQSSTPRSTRRRIGALVAGAVLAGGTLTSSPALAAPSGGAPAAPAASPTAASPLAAAQAE
DPNADGYDSFIVTYKETAANAHAKGRANAWGKAAKEAGVSVKELRETALGSRVITADRKL
DQAESAKFMADLKASGAVEAVEPDAILTATGLSPVDALYSQQWGFTGTHGMRVPGTWDRT
TGSGATVAVIDTGITSHPDLDRNVVPGYDFISDSTAARDGGGRDSNPRDEGDWYAAGECG
TAGASDSSWHGSHVAGTVAAVADSQGVVGVAPNAKIQPIRVLGRCGGSLSDIADAVVWAA
GGTVAGVPANPNPADVINMSLGGSGVCGTTYQNAINAAVSRGVPVVVAAGNENQPAANVR
PANCRNTIVVAASTSQGARASFSNYGSAVDVTAPGANIISTVNNGATTPTTAGHAAYNGT
SMATPHVAGLAGLLLATKPSLTPAQVESTLTSTARSMPVTCSAGCGAGLADATAAVSSLG
GAQTEPEPTPAASSIVNGGFESGSTGWTGTPAGFARTDAGKAASGQAFAQLNGVGRRSTA
TVEQKVTVPASGATLTYALQVDTAETTASRAYDRLDVQVVGGTTGTSTVAAHSNLDRGGY
ATHTVDLSRFAGTTVTLRFRGTEDSTAATTFRIDEVAVTPR
>795
MSSAETTNPNAPVSLIEKWDKTFAESSKVDHRKVTFQNRYGITLVGDLYLPKDRGERKLA
AIAVSGPFGAVKEQSSGLYAQTLAEQGFVTLAFDPSYTGESGGYPRNVASPDINTEDFSA
AVDFLGLQKEVDRNRIGLLGICGWGGMALNDAAMDTRVKAVATSVMYDMSRAMGHGVGDG
KDRYTTADRRAVLRYLNVQRWKDAANGTFVPGGHDIYVDDKGNVSAADRILPETLPANPN
PVLKEFFDYYRMPRGFHPRSVNSTGAWNATMPLSFMNMPLLSYASEVTIPTLIVTGEKAH
SRYFAEDAFKAIGSKEKALVIVPGANHVDLYDNVAGKIPFATFAQFFKTNLK
>800
MNGFYSSVAGATLRWHDFPGDGLPVVFIHGLGCASSYDYPRIASDPALRERRKILIDLPG
FGYSDKPRVFSYNIHEQALVLEQFLSHLRLQRFALFGHSMGGSIAIEAAGLLGERVTTLL
VSEPNLFAGGGEYSRRIAAQSESAFVADGYARLLAEERSPWAGCLQNSAPWAVWRAASSL
IRGSDTPWFTQLCQLRCQKMLIVGERSLPYADSDLVQAQGIPVGIVPHAGHSMAWENPQG
LAQLIASHS
>808
MILSAAVDNGQPGYPWLVFLHGFSGDRNEWRKVGDAFPAWPRLYLDLPGHGGSADIAVQD
FAGVNTLLQSTLNSYNIHKYWLIGYSLGGRVAMNFASQPRAGMRGLIVEGGHPGLQDVEA
RQARRSNDSAWAERFRREPLEQVFADWYQQPVFASLNAAQRESLVALRSRNNGATLAAML
QATSLAAQADLLASLQARDFPFHYLCGEHDAKFRAIAQTLAADLHLIHHAGHNAHRDNPA
AVIACLAQILAS
>811
MNDIWWQTIGEGDCHLVLLHGWGLNAQVWDCITPQLASHFTLHLVDLPGYGRSGGFGAMS
LEAMAQRVLEQAPPQAVWLGWSLGGLVASQVAIMRPERVQALVMVASSPCFAARDDWPGI
KPEVLAGFQQQLSDDFQRTVERFLALQTMGTESARQDARALKQAVLSLPMPSAEALNGGL
EILRTVDLRQALVRLPMPFLRLYGRLDGLVPRKIVPLLDDLWPESESILFDKAAHAPFVS
HPAAFCEPLLALKTRLG
>819
MENSRIPGEHFFTTSDNTALYYRHWPTLQPGAKKVIVLFHRGHEHSGRLQHLVDELAMPD
TAFYAWDARGHGKNSGPRGYSPSLMRSVQDVDEFVRFAASDSQVGLEEVVVIAQSVGAVL
VATWVHDYAPAIRGLVLASPAFKVKLYVPLARPALALWHRLRGLFFINSYVKGRYLTHDR
QRVASFNNDPLITRAIAVNILLDLYKTSERIVSDAAAITLPTQLLISGDDYVVHRQPQID
FYQRLRSPLKELHLLPGFYHDTLGEENRAQAFEKMQSFICRLYANKSQKFDYQHEDRTGP
SADRWRLLSGGPVPLSPVDLAYRFMRKAMKLFGAHSAGLHLGMSTGFDSGSSLDYVYQNQ
PQGSNAFGRLIDKIYLNSVGWRGIRQRKTHLQILIKQAVADLHAKGLAVRVVDIAAGHGR
YVLDALANEPAVSDILLRDYSELNVAQGQEMIAQRGMSGRVRFEQGDAFNPEELSALTPR
PTLAIVSGLYELFPENEQVKNSLAGLANAIEPGGILIYTGQPWHPQLELIAGVLTSHKDG
KPWVMRVRSQGEMDSLVRNAGFDKCTQRIDVWGIFTVSMAVRRDN
>821
MILHAQAKHGKLGLPWLVFLHGFSGDCHEWQEVGEAFADYSRLYVDLLGHGGSAAISVDG
FDDVTDLLRKTLVSYNILDFWLVGYSLGGRVAMMAACQGLAGLCGVIVEGGHPGLQNAEQ
RAERQRSDRQWAQRFRTEPLTAVFADWYQQPVFASLNDDQRRELVALRSNNNGATLAAML
EATSLAVQPDLRANLSARTFAFYYLCGERDSKFRALAAELAADCHVIPRAGHNAHRENPA
GVIASLAQILRF
>827
MHKLYNKTQDKFIVYDNYRIINTNIPSVIFLHGLMSSMQSTKAIYLIDYCKKNNYNFIVF
DNFGHGNASGQFEDQTISDWLEGVALILDKLIDTEAILVGSSMGGWLALLAALRFPDKIK
WLICVAPAPDFTENIWQNISLDDQNKMKKEGIIEVSSENCKHKYPISYKLIEDAKKHLLL
RKQQIEINIPVHIIHGMLDKNVPYNVSVKLLEKITSKQIVMKLIKDGNHNLSREEDLKVI
TNSLEEMISNIK
