# Supplementary material for: PlasticEnz: An integrated database and screening tool combining homology and machine learning to identify plastic-degrading enzymes in meta-omics datasets
Source: PLoS Comput Biol. 2026 Jan 26;22(1):e1013892. doi: 10.1371/journal.pcbi.1013892 (PMC12872022; doi:10.1371/journal.pcbi.1013892)
Supplement: S3 Data — (FASTA) [file pcbi.1013892.s010.fasta]

>15
MAVMTPRRERSSLLSRALQVTAAAATALVTAVSLAAPAHAANPYERGPNPTDALLEASSG
PFSVSEENVSRLSASGFGGGTIYYPRENNTYGAVAISPGYTGTEASIAWLGERIASHGFV
VITIDTITTLDQPDSRAEQLNAALNHMINRASSTVRSRIDSSRLAVMGHSMGGGGTLRLA
SQRPDLKAAIPLTPWHLNKNWSSVTVPTLIIGADLDTIAPVATHAKPFYNSLPSSISKAY
LELDGATHFAPNIPNKIIGKYSVAWLKRFVDNDTRYTQFLCPGPRDGLFGEVEEYRSTCP
F
>81
MANPYERGPNPTDALLEARSGPFSVSEENVSRLSASGFGGGTIYYPRENNTYGAVAISPG
YTGTEASIAWLGERIASHGFVVITIDTITTLDQPDSRAEQLNAALNHMINRASSTVRSRI
DSSRLAVMGHSMGGGGSLRLASQRPDLKAAIPLTPWHLNKNWSSVRVPTLIIGADLDTIA
PVLTHARPFYNSLPTSISKAYLELDGATHFAPNIPNKIIGKYSVAWLKRFVDNDTRYTQF
LCPGPRDGLFGEVEEYRSTCPF
>84
MANPYERGPNPTDALLEARSGPFSVSEERASRFGADGFGGGTIYYPRENNTYGAVAISPG
YTGTQASVAWLGERIASHGFVVITIDTNTTLDQPDSRARQLNAALDYMINDASSAVRSRI
DSSRLAVMGHSMGGGGTLRLASQRPDLKAAIPLTPWHLNKNWSSVRVPTLIIGADLDTIA
PVLTHARPFYNSLPTSISKAYLELDGATHFAPNIPNKIIGKYSVAWLKRFVDNDTRYTQF
LCPGPRDGLFGEVEEYRSTCPF
>87
MSLRKSFGLLSATAALVAGLVAAPPAQAAANPYQRGPDPTESLLRAARGPFAVSEQSVSR
LSVSGFGGGRIYYPTTTSQGTFGAIAISPGFTASWSSLAWLGPRLASHGFVVIGIETNTR
LDQPDSRGRQLLAALDYLTQRSSVRNRVDASRLAVAGHSMGGGGTLEAAKSRTSLKAAIP
IAPWNLDKTWPEVRTPTLIIGGELDSIAPVATHSIPFYNSLTNAREKAYLELNNASHFFP
QFSNDTMAKFMISWMKRFIDDDTRYDQFLCPPPRAIGDISDYRDTCPHT
>92
MANPYERGPNPTDALLEASSGPFSVSEENVSRLSASGFGGGTIYYPRENNTYGAVAISPG
YTGTEASIAWLGERIASHGFVVITIDTITTLDQPDSRAEQLNAALNHMINRASSTVRSRI
DSSRLAVMGHSMGGGGTLRLASQRPDLKAAIPLTPWHLNKNWSSVTVPTLIIGADLDTIA
PVATHAKPFYNSLPSSISKAYLELDGATHFAPNPNKIIGKYSVAWLKRFVDNDTRYTQFL
CPGPRDGLFGEVEEYRSTCPF
>98
ANPYERGPNPTDALLEARSGPFSVSEENVSRLSASGFGGGTIYYPRENNTYGAVAISPGY
TGTEASIAWLGERIASHGFVVITIDTITTLDQPDSRAEQLNAALNHMINRASSTVRSRID
SSRLAVMGHSMGGGGSLRLASQRPDLKAAIPLTPWHLNKNWSSVTVPTLIIGADLDTIAP
VATHAKPFYNSLPSSISKAYLELDGATHFAPNIPNKIIGKYSVAWLKRFVDNDTRYTQFL
CPGPRDGLFGEVEEYRSTCPF
>99
MANPYERGPNPTDALLEASSGPFSVSEENVSRLSASGFGGGTIYYPRENNTYGAVAISPG
YTGTEASIAWLGGRIASHGFVVITIDTITTLDQPDSRAEQLNAALNHMINRASSTVRSRI
DSSRLAVMGHSMGGGGTPRLASQRPDLKAAIPLTPWHLNKNRSSVTVPTLIIGADLDTIA
PVATHAKPFYNSLPSSISKAYLELDGATHFAPNIPNKIIGKYSVAWLKRFVDNDTRYTQF
LCPGPRDGLFGEVEEYCSTCPF
>101
MINRTLPNSLLSMLAAGALLLSTSVMATNPPVDEPTDPGDSYARGPDPTVAFLEASSGPY
STRTSRVSGLVSGFGGGTIHYPTGTTGTMAAIVVIPGFVSAESSIDWWGPKLASHGFVVM
TIDTNTGFDQPPSRARQINNALDYLVDQNSRRTSPVNGMIDTDRLGVIGWSMGGGGTLRV
ASQGRIKAAIPLAPWDTTNARSVQAPTLIFACQADIIAPVGVHASPFYNQLPNDIEKAYV
EISGGSHYCANGGGLNNDVLSRLGVSWMKRFLDNDTRYSQFLCGPNHTSDRRVSEYRGNC
PY
>102
MKNTLIPKSLSTLFAASALMLSATVMAANPAPPQDPVEPGGFARGPDPSVSFLEADRGPY
SVNTSRVSGLVSGFGGGTIHYPSGTTGTMAAIVVIPGYVSAESSIEWWGPKLASHGFVVM
TIDTNTSFDQPPSRARQINSALDYLIDQNTATRSAVRGMIDTNRLGVVGWSMGGGGTLRV
ATEGRISAAIPLAPWDTSSLQFRNVQAPTLIFACESDIIAPVGSHASPFYNRLPGDLNKA
FVEIDGGNHYCANGAASFGRYDSVLSRMGVSWMKLHLDQDERYKQFLCGPNHTADNRISE
YRGNCPY
>107
MAVMTPRRERSSLLSRALRFTAAAATALVTAVSLAAPAHAANPYERGPNPTDALLEARSG
PFSVSEERASRFGADGFGGGTIYYPRENNTYGAVAISPGYTGTQASVAWLGKRIASHGFV
VITIDTNTTLDQPDSRARQLNAALDYMINDASSAVRSRIDSSRLAVMGHSMGGGGSLRLA
SQRPDLKAAIPLTPWHLNKNWSSVRVPTLIIGADLDTIAPVLTHARPFYNSLPTSISKAY
LELDGATHFAPNIPNKIIGKYSVAWLKRFVDNDTRYTQFLCPGPRDGLFGEVEEYRSTCP
F
>108
MANPYERGPNPTDALLEASSGPFSVSEENVSRLSASGFGGGTIYYPRENNTYGAVAISPG
YTGTEASIAWLGERIASHGFVVITIDTITTLDQPDSRAEQLNAALNHMINRASSTVRSRI
DSSRLAVMGHSMGGGGTLRLASQRPDLKAAIPLTPWHLNKNWSSVTVPTLIIGADLDTIA
PVATHAKPFYNSLPSSISKAYLELDGATHFAPNIPNKIIGKYSVAWLKRFVDNDTRYTQF
LCPGPRDGLFGEVEEYRSTCPF
>111
MANPYERGPDPTVQSIEAVRGPFSVSETNVSRLVVTGFGGGTIYYPRDTSQGTFGAVAIA
PGFTASEGSMAWYGPRIASQGFVVFTIDTLTRLDQPDSRGRQLLAALDYLTQRSSVRSRI
DSSRLAVMGHSMGGGGSLEASESRPSLKASIPLTPWNLKKNWRNNRVPTLIVGAENDSIA
SVRTHAEPFYESIPSTTNKAYLELNNATHFAPNISNTTIAKYSISWLKRFVDNDTRYEQF
LCPPPRPDRDIEEYRCTCPY
>112
MANPYERGPAPTTSSIEASRGPFAIASVTVSRSSVSGFGGGTIYYPRDTSEGTFGAVAIA
PGFTADEGSMAWYGPRIASQGFVVFTIDTITRLDQPDSRGRQLLAALDYLTQRSSVRSRI
DSSRLAVMGHSMGGGGSLEASVSRPSLKAAIPLTPWNLKKNWRDVRVPTLIVGAESDSIA
SVRTHAEPFYESIPSTTNKAYLELNNATHFAPNISNTTIAKYSISWLKRFVDNDTRYEQF
LCPPPRPDRDIEEYRSTCPH
>117
MKKIYAVALFFLATSFAPNIIFAQCGDVTIESLTNPGPYEVATLTEADGLRNGPDYQGAT
VYYPTNATPPFASIAIVPGFTALPSSVEEWGPFYASHGIVTIIIGTNSLFDFPEERAVAL
IDALETMRQENTRSSSPLENQLDVDKFAVSGWSMGGGGAQRAAVLDNTIKGVVALCPWLP
NASLNHDSPVLIFSGENDPTAPPAQHADLHYAATPNTTNKLLFEIENGNHSVANTPNGGN
GAVGKIALSWLKLYVDENDCYCPLLTESLLVDPPAASKVLSSFECELLSVPDNSFAISVY
PNPTHDFVNINSTNPVHFEVYSALGQRLLSGELTQSEKQIDFSNFAKGLYYVRLGNETVK
IVRN
>119
MRKLYLFLFLTLISPISISIFHAQCTGATVESLTNPGPYTVATLSEADGVRNGPKYAGST
IYYPTNATPPYASIAIVPGFTAAPSSVQEWGPFYASHGIVAIIIGTNSLYDQPEARALAL
LDALETIKQENGRATSPLIGKLDVTKLAVSGWSMGGGGAQRAAVLDNTISAVVALCPYLT
SPQLNHTVPVLIFSGQSDPTAPPSQHANVHYNTTPGTTNKLLFEVKNGNHSVANSPTGGG
GAVGKLALSWLKIYLEKNDCYCSVLATAIVNSTTVSSKISQSYQCNNALGVVDSKTRFNL
YPNPTKDFVQVNVREMASYQLSSSTGQIVLKGIVTSSKNQIDLSKLPAGVYYLQINGETI
KVIKKQ
>128
MLIRPVTFRNMNQQIIGILHTPDNIRLNEKVPGILMFHGFTGNKTEAHRLFVHVARSLSE
HGFIVLRFDFRGSGDSDGEFEDMTLPGEVSDAERALTFLLRQRNVDKNRIGVIGLSMGGR
VAAILASKDRRVKFAVLYSPALGPLRDRSLSFMSKEKIERLNSGEAVEFFAEGWYIKKAF
FETVDYIVPLDIMDSIKVPVLIVHGDKDPLIPVGEAIRAYEKIKGVNEKNELYIVRGGDH
TFSKKEHTLEVIKKTLDWIRSLGILEHHHHHH
>135
MQADTDTTAVAPAAANPYERGPAPTEASVTAARGPFAIAQVNVPSGSGAGFNDGTIYYPT
DTSQGTFGAVAVIPGFISPQAVIQWFGPRLASQGFVVFTLDSNGLADLPDARGRQLLAAL
DYLTTQSTVRTRIDPNRLAVMGHSMGGGGTLLAAENRPTLKAAIPLAPWEPDTSWEGVKV
PTMIIGGESDVVAPVSSMAIPDYNSLSSAPEKAYLELRSGDHLAPASESPTVAEYALSWL
KRFVDDDTRYDQFLCPGPTPDTDISQYLDTCPNGSLEHHHHHH
>140
MQAQYQKGPDPTASALERNGPFAIRSTSVSRTSVSGFGGGRLYYPTASGTYGAIAVSPGF
TGTSSTMTFWGERLASHGFVVLVIDTITLYDQPDSRARQLKAALDYLATQNGRSSSPIYR
KVDTSRRAVAGHSMGGGGSLLAARDNPSYKAAIPMAPWNTSSTAFRTVSVPTMIFGCQDD
SIAPVFSHAIPFYNAIPNSTRKNYVEIRNDDHFCVMNGGGHDATLGKLGISWMKRFVDND
TRYSPFVCGAEYNRVVSSYEVSRSYNNCPYLEHHHHHH
>141
MSNPYERGPAPTESSVTAVRGYFDTDTDTVSSLVSGFGGGTIYYPTDTSEGTFGGVVIAP
GYTASQSSMAWMGHRIASQGFVVFTIDTITRYDQPDSRGRQIEAALDYLVEDSDVADRVD
GNRLAVMGHSMGGGGTLAAAENRPELRAAIPLTPWHLQKNWSDVEVPTMIIGAENDTVAS
VRTHSIPFYESLDEDLERAYLELDGASHFAPNISNTVIAKYSISWLKRFVDEDERYEQFL
CPPPDTGLFSDFSDYRDSCPHTTLEHHHHHH
>144
MANPYERGPNPTDALLEARSGPFSVSEENVSRLSASGFGGGTIYYPRENNTYGAVAISPG
YTGTEASIAWLGKRIASHGFVVITIDTITTLDQPDSRAEQLNAALNHMINRASSTVRSRI
DSSRLAVMGHSMGGGGSLRLASQRPDLKAAIPLTPWHLNKNWSSVRVPTLIIGADLDTIA
PVLTHARPFYNSLPTSISKAYLELDGATHFAPNIPNKIIGKYSVAWLKRFVDNDTRYTQF
LCPGPRDGLFGEVEEYRSTCPFLEHHHHHH
>147
MANPYERGPDPTQASLEASRGPFPVSEERVSSPVSGFGGGTIYYPQENNTYGAVAISPGY
TATQSSVAWLGERIASHGFVVITIDTNTTLDQPDSRADQLEAALDHMVDGASSTVRSRID
RNRLAVMGHSMGGGGTLRLASRRPDLKAAIPLTPWHLNKSWSNVQVPTLIIGAENDTVAP
VALHAEPSYTSIPTSTRKAYLELNGASHFAPSVANATIGMYGVAWLKRFVDEDTRYTRFL
CPGPRTGLFSDVEEYRSTCPFLEHHHHHH
>149
MANPYERGPNPTDALLEARSGPFSVSEENVSRFGADGFGGGTIYYPRENNTYGAVAISPG
YTGTQASVAWLGERIASHGFVVITIDTNTTLDQPDSRARQLNAALDYMINDASSAVRSRI
DSSRLAVMGHSMGGGGTLRLASQRPDLKAAIPLTPWHLNKNWSSVRVPTLIIGADLDTIA
PVLTHARPFYNSLPTSISKAYLELDGATHFAPNIPNKIIGKYSVAWLKRFVDNDTRYTQF
LCPGPRDGLFGEVEEYRSTCPFALELEHHHHHH
>275
MANPYERGPNPTDALLEARSGPFSVSEENVSRLSASGFGGGTIYYPRENNTYGAVAISPG
YTGTEASIAWLGERIASHGFVVITIDTITTLDQPDSRAEQLNAALNHMINRASSTVRSRI
DSSRLAVMGHSMGGGGSLRLASQRPDLKAAIPLTPWHLNKNWSSVRVPTLIIGADLDTIA
PVLTHARPFYNSLPTSISKAYLELDGATHFAPNIPNKIIGKYSVAWLKRFVDNDTRYTQF
LCPGPRDGLFGEVEEYRSTCPF
>276
MANPYERGPNPTDALLEARSGPFSVSEERASRFGADGFGGGTIYYPRENNTYGAVASPGY
TGTQASVAWLGERIASHGFVVITIDTNTTLDQPDSRARQLNAALDYMINDASSAVRSRID
SSRLAVMGHSMGGGGTLRLASQRPDLKAAIPLTPWHLNKNWSSVRVPTLIIGADLDTIAP
VLTHARPFYNSLPTSISKAYLELDGATHFAPNIPNKIIGKYSVAWLKRFVDNDTRYTQFL
CPGPRDGLFGEVEEYRSTCPF
>277
MANPYERGPNPTDALLEASSGPFSVSEENVSRLSASGFGGGTIYYPRENNTYGAVAISPG
YTGTEASIAWLGERIASHGFVVITIDTITTLDQPDSRAEQLNAALNHMINRASSTVRSRI
DSSRLAVMGHSMGGGGTLRLASQRPDLKAAIPLTPWHLNKNWSSVTVPTLIIGADLDTIA
PVATHAKPFYNSLPSSISKAYLELDGATHFAPNPNKIIGKYSVAWLKRFVDNDTRYTQFL
CPGPRDGLFGEVEEYRSTCPF
>316
ANPYERGPNPTDALLEARSGPFSVSEENVSRLSASGFGGGTIYYPRENNTYGAVAISPGY
TGTEASIAWLGERIASHGFVVITIDTITTLDQPDSRAEQLNAALNHMINRASSTVRSRID
SSRLAVMGHSMGGGGSLRLASQRPDLKAAIPLTPWHLNKNWSSVTVPTLIIGADLDTIAP
VATHAKPFYNSLPSSISKAYLELDGATHFAPNIPNKIIGKYSVAWLKRFVDNDTRYTQFL
CPGPRDGLFGEVEEYRSTCPF
>317
MANPYERGPNPTDALLEASSGPFSVSEENVSRLSASGFGGGTIYYPRENNTYGAVAISPG
YTGTEASIAWLGGRIASHGFVVITIDTITTLDQPDSRAEQLNAALNHMINRASSTVRSRI
DSSRLAVMGHSMGGGGTPRLASQRPDLKAAIPLTPWHLNKNRSSVTVPTLIIGADLDTIA
PVATHAKPFYNSLPSSISKAYLELDGATHFAPNIPNKIIGKYSVAWLKRFVDNDTRYTQF
LCPGPRDGLFGEVEEYCSTCPF
>320
MSLRKSFGLLSATAALVAGLVAAPPAQAAANPYQRGPDPTESLLRAARGPFAVSEQSVSR
LSVSGFGGGRIYYPTTTSQGTFGAIAISPGFTASWSSLAWLGPRLASHGFVVIGIETNTR
LDQPDSRGRQLLAALDYLTQRSSVRNRVDASRLAVAGHSMGGGGTLEAAKSRTSLKAAIP
IAPWNLDKTWPEVRTPTLIIGGELDSIAPVATHSIPFYNSLTNAREKAYLELNNASHFFP
QFSNDTMAKFMISWMKRFIDDDTRYDQFLCPPPRAIGDISDYRDTCPHT
>321
MVRVFGLTLLALLVPALAAPVPEDLEARQSGCADVMVVYARGTDQDSPIGDPASVGVLFR
DNIKSLLGSRTFSFQGVNYAANVIGFLQGGDPAGSRQMTTDLTNVANSCPNAKIVSAGYS
QGGQLVHNSAAQLTAAVRNRINAVVIFGDPKSDQAVTGIPSSNVKIICHDGDNICEGGFI
VTSQHTNYQQDAPAAAQFVLSKV
>322
MINRTLPNSLLSMLAAGALLLSTSVMATNPPVDEPTDPGDSYARGPDPTVAFLEASSGPY
STRTSRVSGLVSGFGGGTIHYPTGTTGTMAAIVVIPGFVSAESSIDWWGPKLASHGFVVM
TIDTNTGFDQPPSRARQINNALDYLVDQNSRRTSPVNGMIDTDRLGVIGWSMGGGGTLRV
ASQGRIKAAIPLAPWDTTNARSVQAPTLIFACQADIIAPVGVHASPFYNQLPNDIEKAYV
EISGGSHYCANGGGLNNDVLSRLGVSWMKRFLDNDTRYSQFLCGPNHTSDRRVSEYRGNC
PY
>323
MKNTLIPKSLSTLFAASALMLSATVMAANPAPPQDPVEPGGFARGPDPSVSFLEADRGPY
SVNTSRVSGLVSGFGGGTIHYPSGTTGTMAAIVVIPGYVSAESSIEWWGPKLASHGFVVM
TIDTNTSFDQPPSRARQINSALDYLIDQNTATRSAVRGMIDTNRLGVVGWSMGGGGTLRV
ATEGRISAAIPLAPWDTSSLQFRNVQAPTLIFACESDIIAPVGSHASPFYNRLPGDLNKA
FVEIDGGNHYCANGAASFGRYDSVLSRMGVSWMKLHLDQDERYKQFLCGPNHTADNRISE
YRGNCPY
>329
MAVMTPRRERSSLLSRALQVTAAAATALVTAVSLAAPAHAANPYERGPNPTDALLEASSG
PFSVSEENVSRLSASGFGGGTIYYPRENNTYGAVAISPGYTGTEASIAWLGERIASHGFV
VITIDTITTLDQPDSRAEQLNAALNHMINRASSTVRSRIDSSRLAVMGHSMGGGGTLRLA
SQRPDLKAAIPLTPWHLNKNWSSVTVPTLIIGADLDTIAPVATHAKPFYNSLPSSISKAY
LELDGATHFAPNIPNKIIGKYSVAWLKRFVDNDTRYTQFLCPGPRDGLFGEVEEYRSTCP
F
>330
MAVMTPRRERSSLLSRALRFTAAAATALVTAVSLAAPAHAANPYERGPNPTDALLEARSG
PFSVSEERASRFGADGFGGGTIYYPRENNTYGAVAISPGYTGTQASVAWLGKRIASHGFV
VITIDTNTTLDQPDSRARQLNAALDYMINDASSAVRSRIDSSRLAVMGHSMGGGGSLRLA
SQRPDLKAAIPLTPWHLNKNWSSVRVPTLIIGADLDTIAPVLTHARPFYNSLPTSISKAY
LELDGATHFAPNIPNKIIGKYSVAWLKRFVDNDTRYTQFLCPGPRDGLFGEVEEYRSTCP
F
>331
MAVMTPRRERSSLLSRALQVTAAAATALVTAVSLAAPAHAANPYERGPNPTDALLEASSG
PFSVSEENVSRLSASGFGGGTIYYPRENNTYGAVAISPGYTGTEASIAWLGERIASHGFV
VITIDTITTLDQPDSRAEQLNAALNHMINRASSTVRSRIDSSRLAVMGHSMGGGGTLRLA
SQRPDLKAAIPLTPWHLNKNWSSVTVPTLIIGADLDTIAPVATHAKPFYNSLPSSISKAY
LELDGATHFAPNIPNKIIGKYSVAWLKRFVDNDTRYTQFLCPGPRDGLFGEVEEYRSTCP
F
>332
MPPHAARPGPAQNRRGRAMAVITPRRERSSLLSRALRFTAAAATALVTAVSLAAPAHAAN
PYERGPNPTDALLEARSGPFSVSEERASRFGADGFGGGTIYYPRENNTYGAVAISPGYTG
TQASVAWLGERIASHGFVVITIDTNTTLDQPDSRARQLNAALDYMINDASSAVRSRIDSS
RLAVMGHSMGGGGTLRLASQRPDLKAAIPLTPWHLNKNWSSVRVPTLIIGADLDTIAPVL
THARPFYNSLPTSISKAYLELDGATHFAPNIPNKIIGKYSVAWLKRFVDNDTRYTQFLCP
GPRDGLFGEVEEYRSTCPF
>333
MAVMTPRRERSSLLSRALQVTAAAATALVTAVSLAAPAHAANPYERGPNPTDALLEASSG
PFSVSEENVSRLSASGFGGGTIYYPRENNTYGAVAISPGYTGTEASIAWLGERIASHGFV
VITIDTITTLDQPDSRAEQLNAALNHMINRASSTVRSRIDSSRLAVMGHSMGGGGTLRLA
SQRPDLKAAIPLTPWHLNKNWSSVTVPTLIIGADLDTIAPVATHAKPFYNSLPSSISKAY
LELDGATHFAPNIPNKIIGKYSVAWLKRFVDNDTRYTQFLCPGPRDGLFGEVEEYRSTCP
F
>334
MANPYERGPNPTDALLEASSGPFSVSEENVSRLSASGFGGGTIYYPRENNTYGAVAISPG
YTGTEASIAWLGERIASHGFVVITIDTITTLDQPDSRAEQLNAALNHMINRASSTVRSRI
DSSRLAVMGHSMGGGGTLRLASQRPDLKAAIPLTPWHLNKNWSSVTVPTLIIGADLDTIA
PVATHAKPFYNSLPSSISKAYLELDGATHFAPNIPNKIIGKYSVAWLKRFVDNDTRYTQF
LCPGPRDGLFGEVEEYRSTCPF
>335
MANPYERGPNPTDALLEARSGPFSVSEERASRFGADGFGGGTIYYPRENNTYGAVAISPG
YTGTQASVAWLGERIASHGFVVITIDTNTTLDQPDSRARQLNAALDYMINDASSAVRSRI
DSSRLAVMGHSMGGGGTLRLASQRPDLKAAIPLTPWHLNKNWSSVRVPTLIIGADLDTIA
PVLTHARPFYNSLPTSISKAYLELDGATHFAPNIPNKIIGKYSVAWLKRFVDNDTRYTQF
LCPGPRDGLFGEVEEYRSTCPF
>340
MANPYERGPDPTVQSIEAVRGPFSVSETNVSRLVVTGFGGGTIYYPRDTSQGTFGAVAIA
PGFTASEGSMAWYGPRIASQGFVVFTIDTLTRLDQPDSRGRQLLAALDYLTQRSSVRSRI
DSSRLAVMGHSMGGGGSLEASESRPSLKASIPLTPWNLKKNWRNNRVPTLIVGAENDSIA
SVRTHAEPFYESIPSTTNKAYLELNNATHFAPNISNTTIAKYSISWLKRFVDNDTRYEQF
LCPPPRPDRDIEEYRCTCPY
>341
MANPYERGPAPTTSSIEASRGPFAIASVTVSRSSVSGFGGGTIYYPRDTSEGTFGAVAIA
PGFTADEGSMAWYGPRIASQGFVVFTIDTITRLDQPDSRGRQLLAALDYLTQRSSVRSRI
DSSRLAVMGHSMGGGGSLEASVSRPSLKAAIPLTPWNLKKNWRDVRVPTLIVGAESDSIA
SVRTHAEPFYESIPSTTNKAYLELNNATHFAPNISNTTIAKYSISWLKRFVDNDTRYEQF
LCPPPRPDRDIEEYRSTCPH
>346
MKKIYAVALFFLATSFAPNIIFAQCGDVTIESLTNPGPYEVATLTEADGLRNGPDYQGAT
VYYPTNATPPFASIAIVPGFTALPSSVEEWGPFYASHGIVTIIIGTNSLFDFPEERAVAL
IDALETMRQENTRSSSPLENQLDVDKFAVSGWSMGGGGAQRAAVLDNTIKGVVALCPWLP
NASLNHDSPVLIFSGENDPTAPPAQHADLHYAATPNTTNKLLFEIENGNHSVANTPNGGN
GAVGKIALSWLKLYVDENDCYCPLLTESLLVDPPAASKVLSSFECELLSVPDNSFAISVY
PNPTHDFVNINSTNPVHFEVYSALGQRLLSGELTQSEKQIDFSNFAKGLYYVRLGNETVK
IVRN
>347
MRKLYLFLFLTLISPISISIFHAQCTGATVESLTNPGPYTVATLSEADGVRNGPKYAGST
IYYPTNATPPYASIAIVPGFTAAPSSVQEWGPFYASHGIVAIIIGTNSLYDQPEARALAL
LDALETIKQENGRATSPLIGKLDVTKLAVSGWSMGGGGAQRAAVLDNTISAVVALCPYLT
SPQLNHTVPVLIFSGQSDPTAPPSQHANVHYNTTPGTTNKLLFEVKNGNHSVANSPTGGG
GAVGKLALSWLKIYLEKNDCYCSVLATAIVNSTTVSSKISQSYQCNNALGVVDSKTRFNL
YPNPTKDFVQVNVREMASYQLSSSTGQIVLKGIVTSSKNQIDLSKLPAGVYYLQINGETI
KVIKKQ
>392
MLIRPVTFRNMNQQIIGILHTPDNIRLNEKVPGILMFHGFTGNKTEAHRLFVHVARSLSE
HGFIVLRFDFRGSGDSDGEFEDMTLPGEVSDAERALTFLLRQRNVDKNRIGVIGLSMGGR
VAAILASKDRRVKFAVLYSPALGPLRDRSLSFMSKEKIERLNSGEAVEFFAEGWYIKKAF
FETVDYIVPLDIMDSIKVPVLIVHGDKDPLIPVGEAIRAYEKIKGVNEKNELYIVRGGDH
TFSKKEHTLEVIKKTLDWIRSLGILEHHHHHH
>399
MQADTDTTAVAPAAANPYERGPAPTEASVTAARGPFAIAQVNVPSGSGAGFNDGTIYYPT
DTSQGTFGAVAVIPGFISPQAVIQWFGPRLASQGFVVFTLDSNGLADLPDARGRQLLAAL
DYLTTQSTVRTRIDPNRLAVMGHSMGGGGTLLAAENRPTLKAAIPLAPWEPDTSWEGVKV
PTMIIGGESDVVAPVSSMAIPDYNSLSSAPEKAYLELRSGDHLAPASESPTVAEYALSWL
KRFVDDDTRYDQFLCPGPTPDTDISQYLDTCPNGSLEHHHHHH
>404
MQAQYQKGPDPTASALERNGPFAIRSTSVSRTSVSGFGGGRLYYPTASGTYGAIAVSPGF
TGTSSTMTFWGERLASHGFVVLVIDTITLYDQPDSRARQLKAALDYLATQNGRSSSPIYR
KVDTSRRAVAGHSMGGGGSLLAARDNPSYKAAIPMAPWNTSSTAFRTVSVPTMIFGCQDD
SIAPVFSHAIPFYNAIPNSTRKNYVEIRNDDHFCVMNGGGHDATLGKLGISWMKRFVDND
TRYSPFVCGAEYNRVVSSYEVSRSYNNCPYLEHHHHHH
>405
MSNPYERGPAPTESSVTAVRGYFDTDTDTVSSLVSGFGGGTIYYPTDTSEGTFGGVVIAP
GYTASQSSMAWMGHRIASQGFVVFTIDTITRYDQPDSRGRQIEAALDYLVEDSDVADRVD
GNRLAVMGHSMGGGGTLAAAENRPELRAAIPLTPWHLQKNWSDVEVPTMIIGAENDTVAS
VRTHSIPFYESLDEDLERAYLELDGASHFAPNISNTVIAKYSISWLKRFVDEDERYEQFL
CPPPDTGLFSDFSDYRDSCPHTTLEHHHHHH
>407
MANPYERGPNPTDALLEARSGPFSVSEENVSRLSASGFGGGTIYYPRENNTYGAVAISPG
YTGTEASIAWLGKRIASHGFVVITIDTITTLDQPDSRAEQLNAALNHMINRASSTVRSRI
DSSRLAVMGHSMGGGGSLRLASQRPDLKAAIPLTPWHLNKNWSSVRVPTLIIGADLDTIA
PVLTHARPFYNSLPTSISKAYLELDGATHFAPNIPNKIIGKYSVAWLKRFVDNDTRYTQF
LCPGPRDGLFGEVEEYRSTCPFLEHHHHHH
>410
MANPYERGPDPTQASLEASRGPFPVSEERVSSPVSGFGGGTIYYPQENNTYGAVAISPGY
TATQSSVAWLGERIASHGFVVITIDTNTTLDQPDSRADQLEAALDHMVDGASSTVRSRID
RNRLAVMGHSMGGGGTLRLASRRPDLKAAIPLTPWHLNKSWSNVQVPTLIIGAENDTVAP
VALHAEPSYTSIPTSTRKAYLELNGASHFAPSVANATIGMYGVAWLKRFVDEDTRYTRFL
CPGPRTGLFSDVEEYRSTCPFLEHHHHHH
>412
MANPYERGPNPTDALLEARSGPFSVSEENVSRFGADGFGGGTIYYPRENNTYGAVAISPG
YTGTQASVAWLGERIASHGFVVITIDTNTTLDQPDSRARQLNAALDYMINDASSAVRSRI
DSSRLAVMGHSMGGGGTLRLASQRPDLKAAIPLTPWHLNKNWSSVRVPTLIIGADLDTIA
PVLTHARPFYNSLPTSISKAYLELDGATHFAPNIPNKIIGKYSVAWLKRFVDNDTRYTQF
LCPGPRDGLFGEVEEYRSTCPFALELEHHHHHH
>420
MLTHSISPEETDGGRRTPLSRMSRLAARVGVTLSLAAGLTAGVTAPAHASNPYERGPAPT
ESSVTAVRGYFDTDTDTVSSLVSGFGGGTIYYPTDTSEGTFGGVVIAPGYTASQSSMAWM
GHRIASQGFVVFTIDTITRYDQPDSRGRQIEAALDYLVEDSDVADRVDGNRLAVMGHSMG
GGGTLAAAENRPELRAAIPLTPWHLQKNWSDVEVPTMIIGAENDTVASVRTHSIPFYESL
DEDLERAYLELDGASHFAPNISNTVIAKYSISWLKRFVDEDERYEQFLCPPPDTGLFSDF
SDYRDSCPHTT
