# Supplementary material for: PlasticEnz: An integrated database and screening tool combining homology and machine learning to identify plastic-degrading enzymes in meta-omics datasets
Source: PLoS Comput Biol. 2026 Jan 26;22(1):e1013892. doi: 10.1371/journal.pcbi.1013892 (PMC12872022; doi:10.1371/journal.pcbi.1013892)
Supplement: S4 Data — (FASTA) [file pcbi.1013892.s011.fasta]

>3
MLAKQIKKANSRSTLLRKSLLFAAPIILAVSSSSVYALTQVSNFGTNPGNLQMFKHVPSG
MPANAPLVVALHGCTQTAAAYEASGWSALGNTHKFYVVYPQQQSGNNSNKCFNWFEPGDI
TRGQGEALSIKQMVDNMKANHSIDPSRVYVTGLSAGAFMTTVMAATYPDVFAGAAPIAGG
PYKCATSMTSAFTCMSPGVDKTPAAWGDLARGGYSGYNGPKPKISIWHGSSDYTVAPANQ
NETVEQFTNYHGIDQTPDVSDTVGGFPHKVYKSANGTPLVETYTITGMGHGTPVDPGTGA
NQCGTAGAYILDVNVCSSYYIGQFFGIIGGGGTTTTTTSGNVTTTTAATTTTTTATQGYT
QTTSATVTNHYVAGRINVTQYNVLGARYGYVTTIPLYYCPSLSGWTDKANCSPI
>10
MFETLCAMLVPFCIQASDPATENLKAYNIDPHSITISGVSSGGFMAVQMDVAFSSVFSGA
GAVAGGVYWCSEGDSKKAQSQCMGSPEKIDSRLMIEKARELAALGEIDLLENLRTHRIYI
FASPKDSVVKLGNSDKLMEFYESFVPASQIHRVTTPETAHGFPTLSNGGPCSMAALPWLL
KCNFDTAGDILSHLYSDLVPRGSAVTENLHKFTQTDFGDSKTPLYRDGWIYVPEACEKGA
RCKLHVALHGCQMNPDFIQDKFATQAGYNDWAESNKIVVLYPQSARDSRGNPYACWDWFG
FTGPDYVSKSGAQMSALMKMIERVRGL
>31
MRVQSWRSGVAALALWGGVNLAAGAAVPLGQYNIATDQISVSGLSSGGFMANQLGNAYSA
SFMGVGIFAAGPYMCAGLNNYTACMYNASISSAQLNAMQSSIDSYSSAASIDAKSRIAAQ
KIYIFTGTSDYTVGPNLTDALQTQYLNNGVPQGNIAYVKRSGAAHVLPTDFDSSGNNACS
SSASPYISNCGYDGAKAALTHFYGALNPRNDAPATGNYIEFNQASYTNANPGMASTGWLY
VPQSCASGTQCRLHVVLHGCQQSTDKIGDKFVRNTGFSRWADTNNIIVLYPQTQVDNNNR
STSKSGSLANPNACWDWIGWYGNNFAQKSGVQMTAIKAMIDRIASGAGSGTGGGNGGGTP
TQPALAAPTGLGASAATSTSMQLDWAPVTSAAGYNVYRNGNKANALTVYATSYVDAALNP
ATSYSWTVRAVDGNGAESADSAAVSASTLTGSNPAGTCTTASNYAHVQANRAYQQGGYAY
ANGSGQNMGLWNVFYTTTLKQTGSNYYVIGTCP
>37
MRVQSWRSGVAALALWGGVNLAAGAAVPLGQYNIATDQISVSGLSSGGFMANQLGNAYSA
SFMGVGTFAAGPYMCAGLNNYTACMYNASISSAQLNAMQSSIDSYSSAASIDAKSRIAAQ
KIYIFTGTSDYTVGPNLTDALQTQYLNNGVPQANIAYVKRSGAAHVLPTDFDSSGNNACS
SSASPYISNCGYDGAKAALTHFYGALNPRNDAPATGNYIEFNQASYTNANPGMASTGWLY
VPQSCASGTQCRLHVVLHGCQQSTDKIGDKFVRNTGFSRWADTNNIIVLYPQTQVDNNNR
STSKSGSLANPNACWDWIGWYGNNFAQKSGVQMTAIKAMIDRIASGAGSGTGGGNGGGNP
TQPALAAPTGLGASAATSTSMQLDWAPVTSAASYNVYRNGNKANALPVSATSYVDAALSP
ATNYSWTVRAVDGNGAESADSAAVSASTLTGSNPAGTCTTASNYAHVQANRAYQQGGYAY
ATASGQNMGLWNVFYTTTLKQTGSNYYVIGTCP
>150
MKHPYGYRWHWLYALVVTLMTALATFSAHAAVTAGPGAWSSQQTWAADTVNGGNLTGYFY
WPASQPTTPNGKRALVLVLHGCLQTASGDVIDNANGAGFNWKTIAEQYGAVVLAPNATGN
VYSNHCWDYANTSPSRTSGHVGVLLDLVNRFVTNSQYAIDPNQVYVAGLSSGGGMTMVLG
CIAPDIFAGIGINAGPPPAITRWKIGVVPSGYTATTAANNCKAWAGSNASSFNTQIAGAV
WGTSDYTVAQAYGPMDTAAFRQIYGGTFTQGAQVSISGGGTNTPYTDSNGKLRTHEISVS
GMAHAWPAGTGGDNNNYVDATHINYPAFVMDYWVKNNLRAGSGPVQSAGTPTGLTVTGTT
TTSVSLSWNAVTNATSYNVYRNGSKVGSSTSTTYTDTGLIAGTTYSYTVTEIDPTAGESA
QSSAVSAKTQSSFACTATTASNYAHVQAGRAHDSGGIAYANGSNQSMGLDNVFYTNTLAQ
TAAGYYVIGNCP
>155
MEMVKGVHLAIAALLFLCVLPGNADASEKQFDLVLVHGLTNKHRWSDSFLRALVNEWGSG
NVYVIYTNQSMQVSKRTIDGKTITFIGKNDFSAGDDSVKDQAEIMAEKIEVLKRDHGLSP
QFYIIAHSMGGLVSRQYIYDHPNTVAGLVTLGTPHHGSPLASDFDWLGFFIGAEAAMDNL
RPEWVEDFNRRFPVENAPLYNGGKIYTIRGDSDGKIWEWGAMGELYVGWHILHKKHGTDS
DGLVPHASAVIEGAVHLADFPNYHHLDLVTREEVAKKAAEVLR
>162
MSQETFFAQQEDCFSSFHNYVQHIGKLQKLQSDNLQDGIRRRQEKSLQKLTACATRQIGP
GDWLDYLSDFNQRTLLFWDTLRRRADGTLEHRRAGYPALLKFNYELLLDGRDLPAPVNYS
LLHILPGPSQTTDPSLPPVIVIDPRGGHGAGIGGFKEDSEIGESLRAGHPTYFISFSHSS
EPGQTLSDIALAEARFIELVSERHAHAGKPVLIGNCQAGWALMGLAALRPELPGLLIVVG
APLSYWAGVNGRNPMRYAGGLLGGAWMTRLGSDLGNGRFDGTWLVNNFENLDPAHALWGK
YYDLFSSVDSEAQRFLDFERWWGSPNLFNSEEIETIVDELFIGNRLTGGQNTLTDLRKIE
APVVVFCSYGDNITPPQQALNWIADLYPSDLALHSSGRTIIYLKHASAGHLGIFVSGQVA
RREHRQLIGAIDAIKALPPGLFELIIDEVPHPDGGAQSYQVHFESRRIADILAEDDGHDD
EREFELVDRVSAISSTFYDWTVRPWLSRAINEPVAEQLREHHPFHLQRQLWSSLNPATWW
LSGTAELARRRRNPVRPDNPLLAWQEFFSDSVENTLDTWRDLRDASQELAFHTLYGWFST
LAGGQRTSAAEKFASERERTLLERLYAALPQGGAREAAIRILLLLARASGRLDKAMLEGI
VKDYRRRAYADPHIPDVATLREITRQQNLLVFAYPEESLQTLPELLPDTSVRQRILAEVL
NIEPGWQRSDGPLGALWRQLFEVLELPTAEFALLRLESPATAEQPAEVDAAATPESTPPT
AEPKIRPAAETAAVPAKRQEVLIEPVPTAVPEPTETAAAPKAAAPEPIAAPAEPAGQAPA
ETSPAEAAPKPHIRVRANTVISEPLETLPSAEAAPADSGKPPAKAAATKRTTAQRTVKPR
RPRKPGGTQPSDNT
>164
MLKREEMVSSIPATPWRWAFTALAAAALAACGSGEHEPSNDLPKGFTELGATVYPATATG
TGATAATQDLLTGGLGKTGLGAAAAPLYADPANPTAAELRRNALYSNYRGILDPTAGGGY
GTLYGPNITANGQVTAGEGLIPGREYLAVLDDGTGRKQTMVAVQVPDSFDRNRPCIVLGP
SSGSRGVYGAIGTAGEWGLKKGCAVALTDAGKGVGLHNLSDDTVNKLDGTRATRTDAGSL
SFFAARLTDAARAAYNAAFPNRIAIKHAHSQQNPEKDWGNDTLAAARYALYVLNARYGTT
QDPVPFGKDNTLVLAGSASNGGAAVLRAAELDADGLIDGVVASEPVTEMPTRQGYTIAVG
NATMPNPGRTLAEYTTYGNIYQPCAALAPDAALTETSIFNYIGLTAMTARAEARCTSLAA
KGLVIGATTADRAANALSKLRLYGWTRDHDRMHNAHYALGNGPILSAMYTMAYGRFGVDA
NLCRTSFAAANATGDVVPATGAALAQSFATANGTANGTPATVVYNDSVGGAKAWQFAVSP
STRVADLGLDNALCQHALVTGFDPVTGFNLSESSVPTRAQSDAVRAGIAEVLHTAKLRGK
PTIIVAGRSDALVPVNHNARAYTVLNRGLDGSNTRLRYIEVVNAQHFDAFLPFSGFDTRF
VPLHPYFNQAMDAVWANLRSSTALPASQVVRTTPRGGQPGAAPAITAAQVPPFVARPSTA
NTIEVSDGLIRIPE
>168
MLYQLVEYQRALLAPFTAWAASAANAFIDPASPFAYVPGASCFAAGYEMLYRLGRTCEKP
SFGIITAIRRDGHVIAVAEQVIVEGPFCRLLRFAPDMGALDPCTAPTPPVLVCAPLAGHH
AVMLREVVQALLPEHVVYVTDWNDARRVPVAEGPFHLDDQVAHLQAFIRRIGAEPLHVLA
ICQATVPALAAVSLLASAGEPTPRSLILVGGPVDARRSPTALGRLAARHSLAWFQRNLIY
AVPQPYPGAGRKVCPSFLQLAGLAAAQPERLGEAYWDYCLDLVRCDPVRAKEHRRACDAY
HAVLDMAAEFYLDTIQLVFQEFQLARGSWQVRGEAVRPQDIRTTALLTIEGEQDEISGRG
QTQAAHDLCQGIAACDKRHLTARQCGHYDLFCGPRWCTDVYPRIRDLTGHDT
>239
MKHPYGYRWHWLYALVVTLMTALATFSAHAAVTAGPGAWSSQQTWAADTVNGGNLTGYFY
WPASQPTTPNGKRALVLVLHGCLQTASGDVIDNANGAGFNWKTIAEQYGAVVLAPNATGN
VYSNHCWDYANTSPSRTSGHVGVLLDLVNRFVTNSQYAIDPNQVYVAGLSSGGGMTMVLG
CIAPDIFAGIGINAGPPPAITRWKIGVVPSGYTATTAANNCKAWAGSNASSFNTQIAGAV
WGTSDYTVAQAYGPMDTAAFRQIYGGTFTQGAQVSISGGGTNTPYTDSNGKLRTHEISVS
GMAHAWPAGTGGDNNNYVDATHINYPAFVMDYWVKNNLRAGSGPVQSAGTPTGLTVTGTT
TTSVSLSWNAVTNATSYNVYRNGSKVGSSTSTTYTDTGLIAGTTYSYTVTEIDPTAGESA
QSSAVSAKTQSSFACTATTASNYAHVQAGRAHDSGGIAYANGSNQSMGLDNVFYTNTLAQ
TAAGYYVIGNCP
>242
MLAKQIKKANSRSTLLRKSLLFAAPIILAVSSSSVYALTQVSNFGTNPGNLQMFKHVPSG
MPANAPLVVALHGCTQTAAAYEASGWSALGNTHKFYVVYPQQQSGNNSNKCFNWFEPGDI
TRGQGEALSIKQMVDNMKANHSIDPSRVYVTGLSAGAFMTTVMAATYPDVFAGAAPIAGG
PYKCATSMTSAFTCMSPGVDKTPAAWGDLARGGYSGYNGPKPKISIWHGSSDYTVAPANQ
NETVEQFTNYHGIDQTPDVSDTVGGFPHKVYKSANGTPLVETYTITGMGHGTPVDPGTGA
NQCGTAGAYILDVNVCSSYYIGQFFGIIGGGGTTTTTTSGNVTTTTAATTTTTTATQGYT
QTTSATVTNHYVAGRINVTQYNVLGARYGYVTTIPLYYCPSLSGWTDKANCSPI
>252
MRVQSWRSGVAALALWGGVNLAAGAAVPLGQYNIATDQISVSGLSSGGFMANQLGNAYSA
SFMGVGIFAAGPYMCAGLNNYTACMYNASISSAQLNAMQSSIDSYSSAASIDAKSRIAAQ
KIYIFTGTSDYTVGPNLTDALQTQYLNNGVPQGNIAYVKRSGAAHVLPTDFDSSGNNACS
SSASPYISNCGYDGAKAALTHFYGALNPRNDAPATGNYIEFNQASYTNANPGMASTGWLY
VPQSCASGTQCRLHVVLHGCQQSTDKIGDKFVRNTGFSRWADTNNIIVLYPQTQVDNNNR
STSKSGSLANPNACWDWIGWYGNNFAQKSGVQMTAIKAMIDRIASGAGSGTGGGNGGGTP
TQPALAAPTGLGASAATSTSMQLDWAPVTSAAGYNVYRNGNKANALTVYATSYVDAALNP
ATSYSWTVRAVDGNGAESADSAAVSASTLTGSNPAGTCTTASNYAHVQANRAYQQGGYAY
ANGSGQNMGLWNVFYTTTLKQTGSNYYVIGTCP
>266
MEMVKGVHLAIAALLFLCVLPGNADASEKQFDLVLVHGLTNKHRWSDSFLRALVNEWGSG
NVYVIYTNQSMQVSKRTIDGKTITFIGKNDFSAGDDSVKDQAEIMAEKIEVLKRDHGLSP
QFYIIAHSMGGLVSRQYIYDHPNTVAGLVTLGTPHHGSPLASDFDWLGFFIGAEAAMDNL
RPEWVEDFNRRFPVENAPLYNGGKIYTIRGDSDGKIWEWGAMGELYVGWHILHKKHGTDS
DGLVPHASAVIEGAVHLADFPNYHHLDLVTREEVAKKAAEVLR
>312
MSQETFFAQQEDCFSSFHNYVQHIGKLQKLQSDNLQDGIRRRQEKSLQKLTACATRQIGP
GDWLDYLSDFNQRTLLFWDTLRRRADGTLEHRRAGYPALLKFNYELLLDGRDLPAPVNYS
LLHILPGPSQTTDPSLPPVIVIDPRGGHGAGIGGFKEDSEIGESLRAGHPTYFISFSHSS
EPGQTLSDIALAEARFIELVSERHAHAGKPVLIGNCQAGWALMGLAALRPELPGLLIVVG
APLSYWAGVNGRNPMRYAGGLLGGAWMTRLGSDLGNGRFDGTWLVNNFENLDPAHALWGK
YYDLFSSVDSEAQRFLDFERWWGSPNLFNSEEIETIVDELFIGNRLTGGQNTLTDLRKIE
APVVVFCSYGDNITPPQQALNWIADLYPSDLALHSSGRTIIYLKHASAGHLGIFVSGQVA
RREHRQLIGAIDAIKALPPGLFELIIDEVPHPDGGAQSYQVHFESRRIADILAEDDGHDD
EREFELVDRVSAISSTFYDWTVRPWLSRAINEPVAEQLREHHPFHLQRQLWSSLNPATWW
LSGTAELARRRRNPVRPDNPLLAWQEFFSDSVENTLDTWRDLRDASQELAFHTLYGWFST
LAGGQRTSAAEKFASERERTLLERLYAALPQGGAREAAIRILLLLARASGRLDKAMLEGI
VKDYRRRAYADPHIPDVATLREITRQQNLLVFAYPEESLQTLPELLPDTSVRQRILAEVL
NIEPGWQRSDGPLGALWRQLFEVLELPTAEFALLRLESPATAEQPAEVDAAATPESTPPT
AEPKIRPAAETAAVPAKRQEVLIEPVPTAVPEPTETAAAPKAAAPEPIAAPAEPAGQAPA
ETSPAEAAPKPHIRVRANTVISEPLETLPSAEAAPADSGKPPAKAAATKRTTAQRTVKPR
RPRKPGGTQPSDNT
>360
MLKREEMVSSIPATPWRWAFTALAAAALAACGSGEHEPSNDLPKGFTELGATVYPATATG
TGATAATQDLLTGGLGKTGLGAAAAPLYADPANPTAAELRRNALYSNYRGILDPTAGGGY
GTLYGPNITANGQVTAGEGLIPGREYLAVLDDGTGRKQTMVAVQVPDSFDRNRPCIVLGP
SSGSRGVYGAIGTAGEWGLKKGCAVALTDAGKGVGLHNLSDDTVNKLDGTRATRTDAGSL
SFFAARLTDAARAAYNAAFPNRIAIKHAHSQQNPEKDWGNDTLAAARYALYVLNARYGTT
QDPVPFGKDNTLVLAGSASNGGAAVLRAAELDADGLIDGVVASEPVTEMPTRQGYTIAVG
NATMPNPGRTLAEYTTYGNIYQPCAALAPDAALTETSIFNYIGLTAMTARAEARCTSLAA
KGLVIGATTADRAANALSKLRLYGWTRDHDRMHNAHYALGNGPILSAMYTMAYGRFGVDA
NLCRTSFAAANATGDVVPATGAALAQSFATANGTANGTPATVVYNDSVGGAKAWQFAVSP
STRVADLGLDNALCQHALVTGFDPVTGFNLSESSVPTRAQSDAVRAGIAEVLHTAKLRGK
PTIIVAGRSDALVPVNHNARAYTVLNRGLDGSNTRLRYIEVVNAQHFDAFLPFSGFDTRF
VPLHPYFNQAMDAVWANLRSSTALPASQVVRTTPRGGQPGAAPAITAAQVPPFVARPSTA
NTIEVSDGLIRIPE
>372
MLYQLVEYQRALLAPFTAWAASAANAFIDPASPFAYVPGASCFAAGYEMLYRLGRTCEKP
SFGIITAIRRDGHVIAVAEQVIVEGPFCRLLRFAPDMGALDPCTAPTPPVLVCAPLAGHH
AVMLREVVQALLPEHVVYVTDWNDARRVPVAEGPFHLDDQVAHLQAFIRRIGAEPLHVLA
ICQATVPALAAVSLLASAGEPTPRSLILVGGPVDARRSPTALGRLAARHSLAWFQRNLIY
AVPQPYPGAGRKVCPSFLQLAGLAAAQPERLGEAYWDYCLDLVRCDPVRAKEHRRACDAY
HAVLDMAAEFYLDTIQLVFQEFQLARGSWQVRGEAVRPQDIRTTALLTIEGEQDEISGRG
QTQAAHDLCQGIAACDKRHLTARQCGHYDLFCGPRWCTDVYPRIRDLTGHDT
>419
MFLLALVTSLIGTGMFTTPVHAAGQFIRDTAPDGRVYKLYIPSGYNGSTPLPLVVMLHGC
TQNPDDFAAGTEMNVYAEQNNFLVAYPEQPSSANLNKCWNWFDSNHQSRGRGEPASIAGV
VEDVKRNYSVDSRRVYAAGLSAGGAMSVIMGATYPDVFAAIGVGSGLEYKAATSMTSAYM
AMINGGPDPVQQGNLAYQAMGSHARVVPVIVFHGTSDYTVYPVNGHQVISQWAQTNDRAG
DGVDNNHIDDQADVTMNGSVPNGRTYTRYLYKDQNGNVVMEKIMVNGMGHAWSGGSTAGT
YTDPAGPEASSMMWSFFVNHPK
